# Supplementary material for: scRNA-seq revealed transcriptional signatures of human umbilical cord primitive stem cells and their germ lineage origin regulated by imprinted genes
Source: Sci Rep. 2024 Nov 26;14:29264. doi: 10.1038/s41598-024-79810-4 (PMC11589151; doi:10.1038/s41598-024-79810-4)
Supplement: Supplementary file 6 — Supplementary Information 6. [file 41598_2024_79810_MOESM7_ESM.xlsx]

## Sheet: cd34_vsel.markers
Table. 1 Differentially expressed genes in CD34+Lin-CD45- cells with the division to clusters.
gene	avg_log2FC	pct.1	pct.2	p_val_adj	cluster
CAMK4	3.6826868152457	0.952	0.007	1.83143450159348E-193	0
IL7R	3.64309190414175	0.936	0.007	2.7625412650759E-189	0
BCL11B	3.33581694802829	0.952	0.025	1.87648430180843E-184	0
CD3D	2.50494843604843	0.92	0.013	1.66945768971531E-178	0
LEF1	2.81023553938284	0.888	0.019	1.29257901411436E-165	0
CD3G	2.20708169646963	0.855	0.016	3.1011219898802E-158	0
TCF7	2.22438664314129	0.855	0.025	3.14522680076174E-154	0
CD3E	2.11000393562829	0.815	0.011	1.41389545940353E-153	0
LTB	2.96487328329974	0.968	0.097	3.795738396484E-143	0
BACH2	2.47682477467117	0.94	0.073	1.61808457740351E-141	0
TRBC2	2.65427456637427	0.807	0.036	7.62177893216278E-139	0
SKAP1	2.34823579510872	0.884	0.056	4.21987150829643E-138	0
CD247	1.80030243182654	0.847	0.036	5.63695569358723E-135	0
TRAC	2.01106619058727	0.707	0.004	1.08648611362834E-133	0
DOCK10	2.4583975462073	0.896	0.081	2.6038142154586E-133	0
LDHB	2.20319647408367	0.936	0.095	3.00406082269965E-131	0
ARL4C	2.23546756419529	0.892	0.066	3.73570422493288E-131	0
RCAN3	1.7853768583255	0.715	0.012	1.72456450810096E-130	0
CD52	2.51006141554251	0.964	0.124	6.5798941373154E-130	0
CD96	2.06510579584608	0.795	0.041	8.57186694026532E-126	0
CD69	2.06175090553896	0.863	0.062	6.48164416398793E-125	0
LEPROTL1	2.0394520911475	0.9	0.094	1.58573314344795E-123	0
PCED1B-AS1	2.06259405812889	0.755	0.033	3.36072097083211E-123	0
ETS1	2.15505347095386	0.924	0.112	1.18849366368201E-121	0
CNOT6L	2.50689677166039	0.944	0.132	1.43611466494573E-121	0
PRKCA	2.10445826206358	0.735	0.03	5.06827495718549E-121	0
LCK	1.66215805658592	0.715	0.024	7.74726472993081E-120	0
INPP4B	2.20817974813889	0.675	0.012	7.60879783022069E-119	0
TC2N	1.95177955147222	0.695	0.02	4.78662098751752E-118	0
THEMIS	1.92254982987942	0.631	0.005	8.6498259101056E-115	0
ITM2A	1.72992281710517	0.647	0.012	2.01062252361232E-111	0
RHOH	1.72414457949461	0.815	0.067	1.52344739649079E-109	0
MCUB	1.80034177637253	0.755	0.058	1.84711834664152E-109	0
KLF12	2.0073733010495	0.743	0.05	3.14988150248802E-109	0
OXNAD1	1.70643699482904	0.651	0.021	9.27460955571215E-109	0
CD2	1.52100135493032	0.614	0.008	1.39403597007806E-108	0
SARAF	2.33372324350197	0.988	0.332	5.6361921825579E-108	0
SPOCK2	1.54532568567809	0.663	0.025	4.31880658830128E-107	0
TXK	1.5029423125773	0.687	0.032	3.54821612829911E-106	0
ATM	1.8128860988101	0.843	0.098	3.63608380329669E-106	0
CD27	1.46257572555755	0.57	0	6.06679123466767E-106	0
SEPTIN6	1.71887860852244	0.803	0.082	8.87345443624583E-106	0
ZC3HAV1	2.08299224145545	0.92	0.176	1.68461868980462E-105	0
SELL	1.69342005091689	0.815	0.085	1.50832742584344E-104	0
PRKCQ-AS1	1.54038575732583	0.586	0.008	3.14864672756062E-103	0
ICOS	1.51762204321326	0.554	0	1.86582616081932E-102	0
RETREG1	1.50440623926484	0.582	0.008	4.31610071391364E-102	0
PLCL1	2.07532564397899	0.667	0.032	6.9094155513069E-102	0
PDE3B	2.18616590319658	0.847	0.11	8.11576019200478E-102	0
SLC38A1	1.5994863837789	0.747	0.054	2.54579213671423E-101	0
EVL	1.63695979575155	0.811	0.093	2.60263017333402E-100	0
CLEC2D	1.49549419907017	0.747	0.061	6.06707010199702E-99	0
BCL2	2.18683581073736	0.663	0.038	2.56104920569397E-98	0
SATB1	1.35607290637659	0.59	0.015	3.59288383684649E-98	0
RAPGEF6	1.82566444674639	0.851	0.119	9.19040305922878E-98	0
CCR7	1.30584411585794	0.578	0.012	5.07138518010056E-97	0
RASA3	1.68031855822085	0.755	0.073	1.10330201778437E-95	0
FHIT	2.12647960588314	0.687	0.053	1.11762737436682E-95	0
PDE7A	1.70482326549655	0.787	0.086	1.59136692991275E-95	0
MLLT3	1.86361876333539	0.723	0.067	2.24171648251048E-95	0
MAL	1.37797979460351	0.526	0.001	4.52716249234164E-95	0
CXCR4	1.62726948160308	0.775	0.085	6.43461017474679E-95	0
CD7	1.35081611118987	0.643	0.034	2.02412131532064E-93	0
TMEM123	1.45456680232935	0.823	0.104	1.24355099831382E-92	0
CD28	1.35710691815266	0.51	0.001	6.95092767620808E-92	0
EEF1B2	2.04128773600424	0.98	0.369	1.07926357405977E-91	0
RASGRP1	1.36605466160582	0.55	0.013	2.29579259200114E-90	0
RPS27	1.92826182103925	0.988	0.597	2.66638750465226E-90	0
ITK	1.38571269110234	0.566	0.02	2.52623659044445E-89	0
MGAT4A	1.40085091529484	0.719	0.065	3.49200177605843E-89	0
RPS3A	1.92281168771539	0.988	0.597	3.94763969221493E-88	0
TNFAIP3	1.53804740786917	0.952	0.188	4.17866278056029E-88	0
LIME1	1.33119793363939	0.574	0.022	4.81832166751958E-88	0
AAK1	1.43918599876799	0.843	0.126	1.13023697587492E-86	0
FAM117B	1.58860048525033	0.622	0.041	1.74094474584037E-86	0
CORO1A	1.50168516471204	0.876	0.144	3.80703575386531E-86	0
CDC42SE2	1.82394058298564	0.92	0.2	1.82403096454897E-85	0
TNIK	1.37622852960091	0.683	0.062	2.07060517819905E-85	0
FYN	1.66117873918685	0.896	0.171	2.43349106897534E-85	0
PACS1	1.5963004944054	0.831	0.126	2.91974411689549E-85	0
NDFIP1	1.68688295187872	0.763	0.119	8.22093085515102E-85	0
TLE5	1.53830950564938	0.908	0.18	1.15395363832828E-84	0
MAML2	1.71597375476083	0.884	0.16	8.35423425021537E-84	0
FKBP5	1.60820379031423	0.703	0.075	1.45757965072706E-83	0
PIK3IP1	1.13694877431321	0.622	0.042	1.97689256753232E-83	0
CD48	1.39951751615055	0.731	0.09	4.89766679696068E-82	0
SERINC5	1.58113782851448	0.647	0.054	5.35058240744447E-82	0
PITPNC1	1.59291738942744	0.859	0.151	7.0320396922078E-82	0
RPS15A	1.74332483078234	0.984	0.635	3.24529046712168E-81	0
TESPA1	1.24437801769173	0.478	0.008	7.28491890498246E-81	0
RPL13	1.77816671797827	0.992	0.69	7.47333071342843E-81	0
TRBC1	2.21852119447335	0.546	0.029	2.03599526061509E-80	0
CD6	1.26197046778894	0.446	0	1.28513719126342E-79	0
BTBD11	1.59524155467044	0.522	0.02	1.56792097427856E-79	0
LRBA	1.5189948608666	0.751	0.099	5.98669751284036E-79	0
RPL39	1.7228645181041	0.988	0.573	7.4471229567838E-79	0
AC079793.1	1.29038874160237	0.675	0.069	1.22720610924881E-78	0
RNF125	1.54320157768798	0.747	0.102	1.85543004444882E-78	0
IL6ST	1.43016771761905	0.811	0.146	1.7183642192217E-77	0
IKZF1	1.1822714178739	0.843	0.151	4.28705257106569E-77	0
SF1	1.30460536261407	0.851	0.164	7.34089754471527E-77	0
CERS6	1.61580773122527	0.618	0.06	9.59006984623715E-77	0
AP001011.1	1.51932143885567	0.711	0.094	3.05756714569672E-76	0
RPL30	1.64468384351275	0.98	0.69	4.74599531856986E-76	0
ACAP1	1.19240780127348	0.659	0.07	1.86743470531133E-75	0
ARHGDIB	1.3660108939602	0.956	0.234	2.5847603487264E-75	0
RAC2	1.2416677358004	0.715	0.097	3.50899535184585E-75	0
FYB1	1.23287068870682	0.888	0.177	7.55994157054872E-75	0
NOSIP	1.41992307584206	0.767	0.131	1.3450202723731E-74	0
LRRN3	1.22919825778841	0.466	0.011	1.47370749866287E-74	0
RPL10A	1.65406021974105	0.988	0.447	3.56261908179615E-74	0
RPL17	1.63853782785527	0.98	0.536	4.21220882731248E-74	0
PRKCQ	1.23092860336204	0.474	0.013	6.01552627992621E-74	0
PBXIP1	1.14475054781479	0.574	0.045	8.84812823622895E-74	0
CCDC88C	1.12292570431014	0.667	0.077	4.08609896580924E-73	0
RSL1D1	1.19765105732447	0.695	0.09	6.90933266563933E-73	0
RPS24	1.60438329220633	1	0.634	1.41215173382236E-72	0
RPS6	1.65399418699087	0.98	0.515	1.92225719415175E-72	0
CCND3	1.37483793908891	0.787	0.142	2.02273995910428E-72	0
ANK3	1.60507351624657	0.442	0.008	3.45018391178823E-72	0
TRAT1	1.15572146376784	0.434	0.005	3.83201933224759E-72	0
NPM1	1.53911742174276	0.976	0.329	5.43571627829525E-72	0
SMAP2	1.27979646779127	0.88	0.196	9.54623462469045E-72	0
RPS21	1.59418361874847	0.988	0.476	1.0304934910829E-71	0
RPL5	1.6059113086974	0.988	0.515	1.06173261499364E-71	0
URI1	1.21749305989145	0.707	0.107	1.26377027511188E-71	0
ZFP36L2	1.55448959580304	0.948	0.253	1.34277608166501E-71	0
CRYBG1	1.29642398416573	0.546	0.04	2.93214041146147E-71	0
RIPOR2	1.03147183607353	0.948	0.21	1.25452574751646E-70	0
RPS27A	1.62438132867887	0.984	0.578	3.15030412198759E-70	0
ABRACL	1.1409485537913	0.598	0.06	4.67979841264289E-70	0
STK4	1.25878067579483	0.904	0.212	7.38766145934539E-70	0
CD37	0.876989300412117	0.819	0.14	8.75669958072428E-70	0
LINC00861	1.00606075839263	0.47	0.017	9.97104337119562E-70	0
CYFIP2	1.15371362758061	0.699	0.094	1.9952999687953E-69	0
SEPTIN9	1.10865587693553	0.627	0.07	2.79842932278552E-69	0
RPSA	1.60906711084096	0.984	0.447	5.36145963691277E-69	0
TNFAIP8	0.822131581308888	0.815	0.147	5.50668944943477E-69	0
SATB1-AS1	1.29791828923625	0.458	0.017	5.78997414064729E-69	0
FAM102A	1.00734482483951	0.442	0.012	1.47371667158974E-68	0
ZNF331	1.45757936096342	0.771	0.138	1.67631552654083E-68	0
SLC2A3	1.433021647788	0.811	0.171	2.49716308021503E-68	0
CCDC91	1.28654940635795	0.683	0.106	2.68045914341727E-68	0
RPL18A	1.59536878219388	0.988	0.599	3.57544634388163E-68	0
PRKACB	1.05705979604382	0.518	0.034	3.74537958678656E-68	0
USP3-AS1	1.16057998509785	0.602	0.065	5.13041768117324E-68	0
TBC1D10C	1.05974057755164	0.57	0.053	5.57059318743464E-68	0
TMC8	1.15026487655166	0.522	0.038	5.79799345839902E-68	0
LBH	1.20984897082429	0.723	0.138	8.96273094220081E-68	0
RPL21	1.46812971334523	0.988	0.677	9.3559085456526E-68	0
RPS29	1.51892714667258	0.976	0.557	3.10744482223323E-67	0
STK17B	0.756377801101992	0.884	0.196	3.34649198183362E-67	0
SCML4	1.12323894173105	0.518	0.036	4.52279233403521E-67	0
RPL32	1.59374526268906	0.984	0.63	7.25300860080024E-67	0
RPS4X	1.63154301392257	0.988	0.571	8.07543652804423E-67	0
TAF4B	1.21475761724389	0.442	0.016	9.90017380110264E-67	0
TMEM243	1.13013944957423	0.598	0.063	1.87781856752072E-66	0
RPL9	1.51931561952453	0.984	0.533	2.12622724761173E-66	0
CYTIP	0.989471899868862	0.851	0.171	2.42433279045334E-66	0
RPL3	1.56401802106744	0.984	0.517	5.19853034850663E-66	0
STK38	1.06078005858032	0.759	0.134	6.39489806877405E-66	0
JUNB	1.57771889526308	0.98	0.374	1.92805296737793E-65	0
RPL35A	1.45340303628806	0.984	0.623	2.81298111443198E-65	0
RPL4	1.49833713494018	0.952	0.362	4.55067308286564E-65	0
PTGER4	1.10775975485068	0.458	0.022	4.72719250039909E-65	0
RPL6	1.51644203052539	0.988	0.546	5.93138264509319E-65	0
RPS3	1.5108912332952	0.98	0.586	1.28701482473418E-64	0
RPS10	1.4256646064181	0.948	0.336	1.72415353473093E-64	0
RPL34	1.52261736745714	0.98	0.566	3.02277837129033E-64	0
EPB41	1.53242486074	0.9	0.317	4.81616642629437E-64	0
RBL2	0.994314165315935	0.542	0.049	5.56506397611275E-64	0
EIF3E	1.23702107643907	0.908	0.234	6.78710280821435E-64	0
SYTL3	1.25319388852426	0.578	0.061	6.79521937754766E-64	0
TCF12	1.50552703027336	0.807	0.179	8.21442572491784E-64	0
APRT	1.05865674457306	0.827	0.171	8.49160581463537E-64	0
NACA	1.4662566943253	0.988	0.593	1.03240110601982E-63	0
PASK	1.39366932520979	0.382	0.004	1.11944221310483E-63	0
RPS23	1.56727257902452	0.98	0.538	1.16728890078127E-63	0
PTPN4	1.25540583607593	0.586	0.073	1.67697067726905E-63	0
RPS18	1.56343184565462	0.988	0.593	2.79167466486439E-63	0
ATF7IP2	1.09604083093311	0.538	0.053	3.68029282206426E-63	0
RPL11	1.47825199395042	0.988	0.602	4.03747232101386E-63	0
PPP1R2	1.10772355569337	0.735	0.132	5.23546007015663E-63	0
EEF1A1	1.49863899939384	0.996	0.663	7.18342895278325E-63	0
CNST	0.665481318037776	0.59	0.067	7.18785958759578E-63	0
RPL12	1.46488047338518	0.984	0.587	1.00766573561545E-62	0
TSTD1	0.955811984980599	0.586	0.066	1.54317370443179E-62	0
TNRC6C	1.04811565241582	0.53	0.049	2.5398721146852E-62	0
CDC14A	1.28921908280404	0.707	0.12	3.07112220870331E-62	0
RACK1	1.45591316247252	0.984	0.464	3.56446781199262E-62	0
RPL10	1.50627277883526	0.992	0.616	3.60858633892653E-62	0
AC044849.1	1.12709898899255	0.538	0.053	3.67609322464263E-62	0
IL2RG	0.945383028984482	0.618	0.081	3.76279043998269E-62	0
RPL19	1.43841895245474	0.988	0.569	6.65658719188997E-62	0
GLG1	1.07335740384496	0.663	0.099	7.90104422847661E-62	0
RPL29	1.45693087715086	0.988	0.565	8.18758981568574E-62	0
IFITM1	0.947282336323549	0.715	0.112	9.59022853599723E-62	0
RGS10	0.788471367242473	0.767	0.212	1.83374470899656E-61	0
RPS2	1.48014822579653	0.984	0.628	3.98690881459165E-61	0
RPS9	1.34136081234433	0.988	0.612	4.39397805484634E-61	0
ATP10A	1.28782780377511	0.422	0.017	4.47926898837425E-61	0
SLC16A10	1.05714287252407	0.365	0.003	6.48127188330665E-61	0
TUT4	1.0514298960086	0.719	0.124	6.59223076654032E-61	0
RPL28	1.38523601456067	0.988	0.673	8.7104755729198E-61	0
PPP1CB	1.28609927077262	0.815	0.224	1.12884906810728E-60	0
GZMM	0.963908317451415	0.47	0.029	1.23680517370607E-60	0
ASXL1	1.04110733336643	0.803	0.18	1.96119334939753E-60	0
RPS5	1.45227394288046	0.988	0.485	1.98607687720171E-60	0
MT-CYB	1.40140751242672	1	0.458	2.03191791974824E-60	0
RASA2	1.13905905733671	0.795	0.164	2.79421911936321E-60	0
MYCBP2	1.12135288911466	0.795	0.164	3.20482249920745E-60	0
PUM1	1.03955702409703	0.663	0.106	3.3273823374004E-60	0
MT-CO2	1.48466571832469	1	0.503	6.39250750977187E-60	0
LINC01619	1.21710804793468	0.831	0.185	1.20758602970487E-59	0
RPL36A	1.39658575773946	0.984	0.483	1.36169322903196E-59	0
RPS7	1.42024986246171	0.996	0.542	1.55369873061639E-59	0
TRABD2A	0.91959436505403	0.369	0.005	2.0234982013115E-59	0
CRTC3	0.993815980015094	0.474	0.036	2.19052378383207E-59	0
RPL23A	1.39291634226743	0.984	0.513	2.52148294038813E-59	0
SNHG14	1.00024946916008	0.486	0.038	4.16817511350169E-59	0
PAG1	0.580647640979809	0.711	0.118	5.42820254817581E-59	0
RPS12	1.45027955031721	0.984	0.735	5.57611287746323E-59	0
OCIAD2	1.00378871484679	0.598	0.075	9.64716466532933E-59	0
EEF1G	1.33921065344999	0.972	0.401	1.04082399007724E-58	0
RPS25	1.40278482667002	0.984	0.571	1.38927324884378E-58	0
TOX	1.19746216732014	0.466	0.034	1.40677629588697E-58	0
PRRC2C	1.02080966389367	0.888	0.22	2.43067424166168E-58	0
RPL22	1.33602054756165	0.988	0.46	2.66405352965864E-58	0
SOCS3	1.23365612091992	0.614	0.091	3.0066828266557E-58	0
GPRIN3	1.0868791109919	0.41	0.017	3.77604995962687E-58	0
RPL7	1.32059085287869	0.992	0.467	4.05548202435154E-58	0
TTC39C	1.03482896821175	0.45	0.03	4.11142173225261E-58	0
CYTH1	1.09485182195457	0.876	0.221	4.21372980909332E-58	0
MAPRE2	1.11499076660195	0.639	0.101	4.43982845254121E-58	0
COMMD6	1.05975495997238	0.847	0.209	6.91152409029499E-58	0
RPS8	1.45594326624262	0.988	0.603	7.51966770308712E-58	0
EIF4B	0.984693166613259	0.803	0.185	8.00500876096001E-58	0
HERC1	1.1787898599392	0.791	0.196	8.73929906849233E-58	0
CEMIP2	1.10068177594604	0.687	0.12	2.83407351103672E-57	0
DGKA	0.852642795097244	0.438	0.028	3.60643501060772E-57	0
ARHGEF1	0.892939678172532	0.622	0.091	1.09950080401878E-56	0
ITGA4	1.25759341286464	0.574	0.081	1.1092061957483E-56	0
INPP4A	1.008981745867	0.526	0.058	2.12193122819938E-56	0
LIMD2	0.94369178799468	0.795	0.172	4.85197417561739E-56	0
EEF1D	1.26032167411208	0.976	0.38	5.32712322418147E-56	0
SRSF10	1.00361959515043	0.755	0.16	5.79845943270965E-56	0
AQP3	0.93261564792798	0.382	0.015	5.93867368123812E-56	0
ARL6IP5	0.922315548350279	0.715	0.147	6.98943036486063E-56	0
MT-ATP6	1.33929591378618	1	0.532	7.76725186337327E-56	0
P2RY8	1.08036478855819	0.558	0.073	8.9525438575133E-56	0
JMY	1.03265784091839	0.518	0.057	2.40859969186148E-55	0
DPYD	0.567695646838875	0.867	0.187	2.69212725462824E-55	0
NCL	1.05765320940162	0.924	0.269	2.70851408305267E-55	0
DDX5	1.27060767066679	0.984	0.459	3.37667415693491E-55	0
ATP1B3	1.18747927566534	0.707	0.138	3.78102171910045E-55	0
RPS16	1.32830280937229	0.98	0.521	4.45158261367444E-55	0
ESYT2	1.10501145462949	0.639	0.111	6.60784917070399E-55	0
ITGA6	0.709294230420022	0.578	0.074	7.8748888951513E-55	0
LEF1-AS1	0.938865395611452	0.345	0.005	9.33435786187362E-55	0
FAAH2	0.991089850669436	0.325	0.001	1.17536977421447E-54	0
NSA2	0.856387609963286	0.747	0.161	1.54307944752844E-54	0
KAT6B	1.11396041176381	0.602	0.093	1.80836392594815E-54	0
CD47	0.963565165037704	0.61	0.101	2.59175479250266E-54	0
RORA	0.944707979897745	0.566	0.078	3.06804482387671E-54	0
RPL37	1.295168329543	0.98	0.558	3.27002558378675E-54	0
RRP1B	0.93521730322311	0.422	0.028	3.29384661443375E-54	0
RPS13	1.3521799418698	0.976	0.558	3.82733865118866E-54	0
FLT3LG	0.846063068532952	0.394	0.019	4.01608003614502E-54	0
PPP2R5C	1.06881684718358	0.695	0.132	4.78712874609261E-54	0
PABPC1	1.21398275426037	0.988	0.55	5.02892909619027E-54	0
KIF2A	0.407670890045193	0.659	0.114	1.20622968621173E-53	0
LINC00623	0.872401424183172	0.466	0.042	1.45115634961813E-53	0
EIF2S3	1.00998936024233	0.687	0.14	1.51282148575142E-53	0
GAS5	1.0456205983217	0.896	0.245	2.25226217987175E-53	0
RPS19	1.2468486880877	0.988	0.598	2.31635412728955E-53	0
HNRNPDL	0.96748403096987	0.896	0.238	3.04692832178323E-53	0
NELL2	1.54134802824726	0.329	0.004	3.17822803202172E-53	0
SAMHD1	1.04289906860091	0.586	0.089	4.43372052368718E-53	0
LAT	0.809342257491104	0.398	0.021	6.36274608344075E-53	0
EIF3F	0.906249759934994	0.811	0.193	7.00478437218654E-53	0
FXYD5	0.822312469640072	0.747	0.156	1.2803313939844E-52	0
B2M	1.16874950465324	0.992	0.73	1.44609344838966E-52	0
FUT8	1.23021419031511	0.474	0.048	1.58194845809714E-52	0
ANKRD44	0.949746231936565	0.843	0.206	1.757568814297E-52	0
PRKCH	1.00375777383559	0.855	0.212	2.03248531459342E-52	0
MAD1L1	1.02372216234742	0.53	0.073	2.49417188937131E-52	0
USP36	1.08147396946079	0.534	0.069	2.68802726170919E-52	0
RPL38	1.18352760240184	0.972	0.497	3.03500817245918E-52	0
ABLIM1	0.908131223420243	0.743	0.153	3.48365000949733E-52	0
NOP53	1.00321506556802	0.851	0.225	4.50774147303686E-52	0
NSMCE3	0.819157714590728	0.446	0.038	4.80757146220605E-52	0
RPL27	1.20248047444142	0.976	0.437	5.69688136029262E-52	0
ZBTB1	0.992776696540815	0.651	0.122	6.21238485984373E-52	0
PHF3	0.930046722598262	0.695	0.142	8.01722533781302E-52	0
ARHGAP45	0.87919529362805	0.514	0.065	8.68963721082344E-52	0
RPL18	1.30571218773369	0.98	0.575	1.25834409312993E-51	0
EEF2	1.07538531395145	0.952	0.358	1.5762390260578E-51	0
FNBP4	0.848600843298392	0.622	0.102	1.58285557519057E-51	0
DENND4A	1.05733428579411	0.751	0.175	1.87358005336157E-51	0
PCED1B	1.00563569565822	0.398	0.024	2.24710009059466E-51	0
JAK1	0.926118197266581	0.936	0.27	2.57603904847586E-51	0
CSGALNACT1	0.773860615864997	0.671	0.122	2.71389317991214E-51	0
MT-CO3	1.25793103759109	0.992	0.485	3.5473179835218E-51	0
PUM2	0.898601626478963	0.691	0.139	4.396158354709E-51	0
IL32	0.781490567999768	0.823	0.181	4.74616816038532E-51	0
FOXP1	1.23904553080741	0.96	0.352	9.79207599694954E-51	0
TMEM63A	0.759696092840761	0.373	0.019	1.0631086485966E-50	0
TRAF3IP3	0.772493017576359	0.578	0.09	1.11034993013144E-50	0
PNN	0.806122954288972	0.751	0.163	2.46953608427066E-50	0
AFF3	0.48376880799434	0.602	0.09	2.68776907322377E-50	0
RPL7A	1.23069802106824	0.988	0.552	3.78098999922165E-50	0
PDS5A	0.982560690207863	0.578	0.095	3.8327882440001E-50	0
ARHGAP15	0.4185909132078	0.976	0.276	5.41758349685786E-50	0
TSC22D3	1.02894367244298	0.859	0.243	5.42864561459892E-50	0
EIF3H	1.02634145135968	0.843	0.246	5.55516924770973E-50	0
CASK	1.27063545089009	0.47	0.053	5.66098454510978E-50	0
BICDL1	0.810496197071907	0.301	0.001	8.11475504146573E-50	0
FCMR	0.962382146401034	0.398	0.028	1.01626246381864E-49	0
RNASET2	0.801496333080288	0.695	0.142	1.04592870776049E-49	0
RPS15	1.15062247131389	0.98	0.649	1.12999221092828E-49	0
PTPRC	0.723009660810697	0.992	0.294	1.23434473110734E-49	0
LDLRAP1	0.739773163869231	0.41	0.029	1.81170796595478E-49	0
CEP85L	0.986923481077667	0.59	0.097	2.24681150819275E-49	0
RNF138	0.789278637552562	0.683	0.138	2.51944686381177E-49	0
STK17A	0.937967209435738	0.719	0.18	5.01196421361471E-49	0
SEMA4D	0.747115661223983	0.598	0.101	5.28952695449411E-49	0
SMCHD1	0.898696757223937	0.96	0.331	5.50644915908908E-49	0
MT-CO1	1.15267861115074	1	0.583	5.60872959084992E-49	0
TENM1	0.767743356920683	0.337	0.011	5.77778448304397E-49	0
RPS28	1.21802399417462	0.984	0.603	6.22512602242618E-49	0
RFTN1	0.949487993977714	0.514	0.069	6.25252100189276E-49	0
RPLP2	1.17654446252036	0.984	0.627	6.60560343637254E-49	0
HNRNPA1	1.1166604978979	0.964	0.357	1.46462862168489E-48	0
RPL26	1.25356467411465	0.988	0.549	1.7358099875408E-48	0
BTG1	1.19413162318607	0.988	0.437	1.74052025511322E-48	0
SAMD3	0.93998407480053	0.402	0.029	2.1046299843222E-48	0
RFLNB	0.746821168045667	0.49	0.056	2.8795605302095E-48	0
EPC1	0.805420369019272	0.751	0.177	3.87301276031493E-48	0
PRMT2	0.738120086527222	0.703	0.144	4.06262887349991E-48	0
UBAC2	0.961586312499839	0.667	0.143	4.07597387517595E-48	0
GCC2	0.805294409519372	0.598	0.104	4.26492222450453E-48	0
AC119396.1	0.861427909583205	0.369	0.021	4.57682532173445E-48	0
GTF3A	0.832508414609942	0.663	0.144	5.3522236281058E-48	0
APBB1IP	0.638868244546645	0.775	0.18	1.12753192003548E-47	0
CRIP1	0.923538839158631	0.671	0.139	1.62040163271697E-47	0
RPL14	1.16250721624618	0.988	0.538	1.9913951681742E-47	0
CCDC66	0.841013816246814	0.414	0.037	2.03585507476341E-47	0
ANXA6	0.806248634894143	0.462	0.053	2.07678249616578E-47	0
FAF1	1.05853986507773	0.639	0.132	2.23305083859855E-47	0
USP3	0.940690462971178	0.759	0.19	2.95316589425203E-47	0
CCSER2	0.800156773969854	0.647	0.123	3.99614019180849E-47	0
SSR2	0.708123637957851	0.707	0.153	5.28446004983934E-47	0
RGS1	1.06349485323514	0.365	0.024	8.07324902140581E-47	0
ERC1	1.07262848133707	0.598	0.114	8.53151596907162E-47	0
KAT6A	0.921803255646089	0.735	0.177	9.98903779280257E-47	0
FOXN3	0.922069916586431	0.851	0.234	1.15132467553411E-46	0
KLF3	0.901416064683905	0.803	0.263	1.18028472038282E-46	0
SLC25A5	0.756392383585657	0.791	0.198	1.27047605279191E-46	0
HCST	0.750081876391041	0.57	0.091	1.42018890247797E-46	0
NCK2	0.691872394891463	0.578	0.095	1.45234402285095E-46	0
ARMH1	0.763878945805556	0.301	0.005	1.51922178376284E-46	0
APBA2	0.913378991864368	0.345	0.017	2.21579048109691E-46	0
SRSF4	0.8455064807768	0.703	0.161	2.35812877851156E-46	0
DDX6	0.744960782172579	0.743	0.187	2.44129735585797E-46	0
PAN3	0.816074937230478	0.827	0.221	2.45540723460805E-46	0
SEPTIN7	0.786546868580441	0.928	0.3	3.67541617152442E-46	0
RPL41	1.16116187369673	0.984	0.783	3.696252069049E-46	0
SEPTIN1	0.843957733096482	0.378	0.028	4.84097781982328E-46	0
ARID1B	0.857422527453356	0.763	0.185	5.03169890443849E-46	0
DYRK2	0.790925250745969	0.349	0.019	5.2349171305762E-46	0
IL27RA	0.826988320560699	0.398	0.033	5.27183373562453E-46	0
SRRM1	0.809311419865547	0.771	0.19	7.98554448954125E-46	0
STAG1	0.883687760543818	0.831	0.222	8.87620195088799E-46	0
ZEB1	0.789633994356766	0.763	0.176	9.19884188532646E-46	0
UXT	0.818231605075987	0.739	0.192	1.02517377312161E-45	0
LINC01578	0.969393087289621	0.876	0.299	1.20746040422171E-45	0
TOMM7	0.948798029086164	0.904	0.306	1.23819665326356E-45	0
BPTF	0.899770139684971	0.787	0.222	1.28121437311923E-45	0
ATP9B	0.908138859552603	0.554	0.093	1.5258902299009E-45	0
ATRX	0.990494768837298	0.683	0.168	1.74207593843034E-45	0
BIRC6	0.852159207607221	0.727	0.172	1.98259660986065E-45	0
TOMM20	0.784902811203259	0.691	0.157	2.48407150030114E-45	0
RPS17	1.07043206173611	0.96	0.405	2.59976998794276E-45	0
FBXO33	0.827778637626421	0.494	0.07	2.96076029141045E-45	0
AL589693.1	1.18392830890305	0.361	0.024	3.46239619387303E-45	0
PSIP1	0.63092144837805	0.695	0.152	3.6825174695779E-45	0
SUCLG2	0.910208481437283	0.49	0.07	5.08570461575534E-45	0
PLAAT4	0.834762789851628	0.438	0.048	5.22616606948487E-45	0
SNHG32	0.522051397408289	0.578	0.095	6.53071463503319E-45	0
KMT2A	0.700235602977123	0.594	0.108	7.3308051401453E-45	0
RPL35	1.08506909902345	0.976	0.484	1.14649028603253E-44	0
KLF2	0.923674641234153	0.964	0.388	1.40230580618618E-44	0
CD5	0.660316280081341	0.285	0.004	1.63434817734503E-44	0
ANKRD12	0.712937301835968	0.851	0.233	1.96783895004205E-44	0
FAM107B	0.731949912876364	0.855	0.233	2.71116342633053E-44	0
SSH2	0.897188381268844	0.904	0.286	3.09826846755148E-44	0
TPP2	0.80224141407185	0.462	0.058	3.21855480663625E-44	0
SLC25A6	0.730532529124539	0.92	0.287	4.48757908526979E-44	0
PKIA	0.822258093340458	0.309	0.011	4.70313475040797E-44	0
AC008555.4	0.652322762627724	0.309	0.011	7.10902544236768E-44	0
CD4	0.782114998743709	0.341	0.02	9.27608512956233E-44	0
C12orf57	0.562134423773564	0.779	0.19	9.30614548963998E-44	0
RASGRP2	0.6098969368932	0.558	0.095	9.98111764334414E-44	0
CYLD	0.688007197482702	0.643	0.14	1.05153785163512E-43	0
HINT1	0.835436198324368	0.928	0.319	1.17412581256049E-43	0
LDLRAD4	0.95619699619925	0.51	0.078	1.64332662421827E-43	0
ADD3	0.609361076091896	0.727	0.171	1.66965330031354E-43	0
CCND2	0.723483845638563	0.337	0.019	1.68488688286757E-43	0
NSD3	0.804727772264058	0.723	0.188	1.90817286457235E-43	0
LINC01891	0.745961607251737	0.277	0.004	3.66536104949005E-43	0
USP24	0.98229347656239	0.49	0.078	3.9303339601395E-43	0
TMIGD2	0.749172195646281	0.305	0.011	4.23722865622471E-43	0
LINC01934	0.960685591582414	0.317	0.015	4.44010380460735E-43	0
SMYD3	0.975109159289454	0.526	0.089	5.6828822204185E-43	0
RPL15	1.10016373491267	0.988	0.553	7.27641259171897E-43	0
HERPUD2	0.697223674795285	0.53	0.089	7.38078421565763E-43	0
ERP29	0.74960466347213	0.727	0.181	9.81898622782299E-43	0
MAPK8	0.885744196921561	0.574	0.114	1.63935845945449E-42	0
SNHG8	0.668169542209436	0.771	0.193	1.76403536776864E-42	0
MT-ND3	0.887635682305915	0.984	0.36	1.94638479806887E-42	0
TGFBR2	0.808459817290731	0.731	0.189	2.23095474478208E-42	0
EIF3M	0.799989937117537	0.61	0.128	2.27151461223018E-42	0
SFXN1	0.782115022566076	0.333	0.02	2.32470397493414E-42	0
TBCC	0.675838172347399	0.373	0.032	5.09935311294867E-42	0
MAN1C1	0.667584906335738	0.341	0.021	5.60041398455508E-42	0
NOP58	0.76090681600712	0.486	0.073	7.21977563381044E-42	0
GPATCH8	0.877102317523254	0.558	0.108	1.0757187394045E-41	0
DEF6	0.714321736529415	0.386	0.037	1.12928453170534E-41	0
RPL24	1.03468095667621	0.988	0.55	1.36922569846208E-41	0
WDR7	0.863368065527102	0.462	0.065	1.38480399861563E-41	0
MSI2	0.875042262054851	0.506	0.083	1.46528786682645E-41	0
ICA1L	0.761363026063755	0.329	0.02	1.51049660131487E-41	0
TNFSF8	0.86059676178824	0.361	0.03	2.56546068553935E-41	0
IKZF2	1.12033758394289	0.353	0.028	2.6878693446355E-41	0
SMC4	0.937486863923771	0.502	0.083	3.15419671101551E-41	0
SNHG29	0.876225361262703	0.936	0.357	3.51637195176707E-41	0
SFMBT2	0.842317737839122	0.506	0.082	3.90370162932447E-41	0
SFI1	0.746113054398296	0.349	0.026	4.27667987016889E-41	0
MTDH	0.785863926889878	0.635	0.138	4.35018204677823E-41	0
ANP32B	0.870122815226474	0.884	0.349	4.78901702062015E-41	0
SRSF11	0.827439895697063	0.731	0.198	6.54359113129733E-41	0
SOX4	0.736108543047748	0.602	0.122	7.37796775948867E-41	0
PNISR	0.801731149633909	0.699	0.177	7.59437856692868E-41	0
TPT1	1.03120915262706	0.984	0.828	1.10725047638792E-40	0
FAU	1.01451451668399	0.984	0.639	1.18718716898299E-40	0
TMEM131L	0.675923734856236	0.57	0.116	1.37205746605959E-40	0
RPLP1	1.116087316563	0.98	0.689	1.6318668450373E-40	0
RBM25	0.674893098486356	0.711	0.177	2.17228556860601E-40	0
NUCB2	0.7685997406151	0.446	0.06	2.77725014783115E-40	0
WDR43	0.634080734471292	0.434	0.056	2.80825386289383E-40	0
OSBPL8	0.799862605073375	0.843	0.266	2.90632174619609E-40	0
GPR183	1.0336542599093	0.357	0.033	3.11880309820631E-40	0
SSBP2	1.10589458703756	0.614	0.143	3.79833823339983E-40	0
RPL13A	1.01900767449391	0.984	0.492	4.77310763999135E-40	0
ARID4B	0.537005443445956	0.896	0.275	5.00738709830281E-40	0
GRIP1	0.855197740660425	0.249	0.001	5.23997965398618E-40	0
EMP3	0.557914682448484	0.743	0.192	6.48400420238414E-40	0
EML4	0.696205867326749	0.61	0.13	9.82014441023259E-40	0
USP47	0.820873203016962	0.631	0.146	9.90265005213816E-40	0
RNMT	0.728029232902498	0.538	0.101	1.06746449796765E-39	0
RPS14	1.09069319160241	0.984	0.626	1.13362984859795E-39	0
HLA-A	0.683103940043638	0.968	0.394	1.18630819250579E-39	0
AK5	0.748106982163545	0.253	0.003	1.46639348444514E-39	0
RPL23	0.836697863372923	0.98	0.442	1.51371273223682E-39	0
N4BP2L2	0.756301205484269	0.711	0.188	1.59875801209171E-39	0
SET	0.826224576307305	0.807	0.245	2.02304719303885E-39	0
ARID5B	0.926129123322157	0.47	0.074	2.30374786498775E-39	0
SF3B1	0.689779747736808	0.723	0.2	2.68961775581218E-39	0
UBA2	0.73834957203625	0.514	0.091	3.06374984537438E-39	0
RPL37A	0.955684611737432	0.984	0.521	3.66565906599202E-39	0
WAKMAR2	0.756109100070219	0.325	0.022	3.77570187445621E-39	0
RPL31	0.788162409472264	0.952	0.389	4.07285814485074E-39	0
ZNF10	0.626469644800256	0.386	0.04	4.11559443378168E-39	0
ADK	0.657509681869953	0.55	0.103	4.55702969644387E-39	0
SMARCC1	0.810832668152254	0.598	0.135	5.21117710290722E-39	0
SLFN5	0.539849909134877	0.57	0.107	5.66333873598571E-39	0
WDR33	0.717625210827973	0.53	0.098	6.83758578924551E-39	0
RASAL3	0.664640769376394	0.369	0.036	6.84648493417712E-39	0
XPO4	0.837237716899682	0.337	0.028	1.23467382113667E-38	0
SENP7	0.731478795297517	0.466	0.074	1.55556965355304E-38	0
ODF2L	0.672379780891986	0.406	0.049	1.8012482167881E-38	0
RUNX1	0.677448061663391	0.622	0.146	2.01220722309201E-38	0
MGAT5	0.62713487625906	0.566	0.114	2.05261694953426E-38	0
C1QBP	0.470213822329134	0.614	0.13	3.20083599214217E-38	0
LINC01550	0.634407693610461	0.233	0	3.79636548267711E-38	0
EIF3L	0.712054954514939	0.622	0.147	4.46330206085337E-38	0
FGD3	0.67475198089829	0.406	0.05	6.31902387069619E-38	0
DIPK1A	0.867364224241671	0.353	0.034	6.68899830239827E-38	0
EIF3D	0.657433214686211	0.635	0.156	8.04294358497903E-38	0
ZDBF2	0.772788453524772	0.309	0.02	8.21412606405155E-38	0
HELB	0.747340824567897	0.386	0.045	8.41332306184505E-38	0
CBLB	0.803345165308175	0.606	0.136	9.8550057764851E-38	0
LNPEP	0.617583118366192	0.454	0.069	1.09034461649246E-37	0
ATP6V1G1	0.608567704991168	0.799	0.245	1.32616284609996E-37	0
ATP1A1	0.573176100116581	0.482	0.079	1.93008113473796E-37	0
PSME4	0.846840478596076	0.606	0.16	1.95987908081022E-37	0
RNF213	0.61756164374539	0.699	0.173	2.59381452040791E-37	0
MTERF4	0.704302838967376	0.345	0.032	3.06357268893431E-37	0
AC068282.1	0.691132852911479	0.434	0.065	4.10292576672562E-37	0
SERBP1	0.795251520536143	0.771	0.254	4.27515660406585E-37	0
TNRC6B	0.859179418787576	0.884	0.311	4.69447339031579E-37	0
RPS11	0.917535366806823	0.984	0.565	5.02896995431495E-37	0
WHAMM	0.656571180650657	0.418	0.058	7.47901637277074E-37	0
RPS20	0.857880393129444	0.972	0.462	8.19679303909863E-37	0
COX7C	0.773226442863608	0.936	0.401	8.66166353948269E-37	0
SUSD3	0.583173349307532	0.317	0.024	9.45081868472216E-37	0
CDKN1B	0.708134145903706	0.494	0.093	1.02140984422682E-36	0
ARHGEF18	0.753865150047403	0.434	0.066	1.1588192239539E-36	0
MT-ND4	0.694067590034765	1	0.427	2.03066790813243E-36	0
LDHA	0.552655060195224	0.731	0.189	2.51593214116644E-36	0
HLA-B	0.888160466239081	0.972	0.388	2.95339919958653E-36	0
XRCC6	0.55103166222614	0.574	0.124	3.99564463206428E-36	0
DPP7	0.665091258195784	0.398	0.053	4.56523033606143E-36	0
USP15	0.693332414141282	0.952	0.434	4.83040693566277E-36	0
BDP1	0.755726901385531	0.462	0.081	5.10198810022516E-36	0
ATF7IP	0.632101261992288	0.538	0.112	5.42757386494556E-36	0
NKTR	0.641251955966427	0.562	0.119	5.46638448592905E-36	0
EZR	0.58816127892691	0.735	0.194	5.53779439142035E-36	0
DNMT1	0.65992939936958	0.349	0.036	6.48087598583905E-36	0
VAMP2	0.65856706943767	0.598	0.144	7.42027073582793E-36	0
PPP4R3A	0.816306888871555	0.566	0.126	8.02044149378844E-36	0
PPIG	0.821889745703162	0.546	0.124	8.07730579496175E-36	0
CUTA	0.540922288302118	0.546	0.111	8.26628216725084E-36	0
HLA-C	0.697566675085416	0.964	0.353	8.53401295079804E-36	0
TXNIP	0.77857567005799	0.944	0.37	9.57730808580348E-36	0
ZNF292	0.449205353370338	0.659	0.165	9.73947922394572E-36	0
CCT2	0.686716585396441	0.57	0.131	1.07341531013952E-35	0
UBXN1	0.652711231063022	0.707	0.208	1.19779860269254E-35	0
ITFG1	0.754264225009955	0.562	0.126	1.4007267587425E-35	0
DDX24	0.654945184646254	0.582	0.134	1.68586557940871E-35	0
CCT8	0.565732532761622	0.55	0.115	1.7640413123599E-35	0
CIB1	0.719769803680854	0.43	0.069	1.78965750332974E-35	0
CMPK1	0.657613972893735	0.546	0.13	1.81061030283564E-35	0
SMC5	0.775128966096968	0.518	0.106	1.86414627568865E-35	0
PLAC8	0.322316596377407	0.651	0.153	2.24216605390285E-35	0
GNG2	0.386322940712597	0.59	0.127	2.7591024703538E-35	0
FNBP1	0.720887205728319	0.695	0.19	2.77007746527355E-35	0
MORC3	0.662781797846572	0.51	0.103	2.81910137461921E-35	0
AP3M2	0.684320290339828	0.273	0.013	3.71993436485968E-35	0
RPL8	0.915952372075409	0.98	0.55	3.86946661393211E-35	0
CRLF3	0.664686114052452	0.478	0.091	4.54546263091581E-35	0
ISG20	0.707627522402353	0.502	0.106	4.98273069242691E-35	0
TRRAP	0.708841586488058	0.422	0.065	5.41881177317363E-35	0
CUL3	0.568878506709015	0.711	0.197	6.05513673257116E-35	0
TMEM41B	0.642818981056833	0.406	0.058	6.15950894278645E-35	0
TOP2B	0.68738169828164	0.47	0.083	6.28461789070112E-35	0
AC010260.1	0.64758300441747	0.221	0.001	6.36723880289166E-35	0
SSR4	0.550721262342494	0.683	0.185	6.67568797593468E-35	0
CRBN	0.515864015705333	0.546	0.112	6.70249183787245E-35	0
RPL36	0.896525363098227	0.98	0.532	7.1035056714034E-35	0
AC008892.1	0.581934606416581	0.281	0.016	8.89601885353521E-35	0
SMC3	0.522514537701	0.45	0.075	1.23941867012749E-34	0
CELF2	0.444804939462372	0.815	0.249	1.28472040270559E-34	0
TCERG1	0.748079013678402	0.406	0.062	1.44030881081645E-34	0
TLK1	0.690170426540853	0.582	0.138	1.76065098622402E-34	0
MBNL1	0.667995886439766	0.968	0.384	1.77447037688613E-34	0
NCMAP-DT	0.547394890178354	0.213	0	1.89480373211414E-34	0
DYM	0.678003462251685	0.498	0.097	1.92200703265518E-34	0
AKAP9	0.752401433426507	0.574	0.139	1.93114771078032E-34	0
MTA3	0.600908600137353	0.301	0.022	2.33496018899075E-34	0
ZAP70	0.573449235682702	0.269	0.013	2.53618938137466E-34	0
IFNG-AS1	1.25289526517129	0.245	0.008	2.82878515830146E-34	0
EIF3A	0.826408622711122	0.554	0.128	2.86673157246028E-34	0
FOXJ3	0.672122122348846	0.486	0.094	2.98796929992853E-34	0
MFSD14A	0.694282653068216	0.442	0.075	3.26096982838381E-34	0
RPS6KA5	0.568064865724151	0.522	0.106	3.28047637282809E-34	0
XRN1	0.855544877075556	0.538	0.134	3.49157691688666E-34	0
ARAP2	0.791325110346493	0.426	0.069	3.64685849856838E-34	0
TPR	0.516493537565792	0.627	0.157	3.87199086890692E-34	0
ZMYM2	0.542085514041901	0.582	0.135	4.67136230019281E-34	0
GIMAP7	0.263352604737668	0.711	0.177	5.29248596285277E-34	0
NLRC5	0.532245964968015	0.402	0.057	5.39484997367129E-34	0
LSM14A	0.656629090351968	0.622	0.169	5.53949152532302E-34	0
TAF15	0.591374909842933	0.53	0.112	6.13003994030518E-34	0
ZNF831	0.643499812040283	0.265	0.013	6.33880108586636E-34	0
SCAPER	0.734512602321019	0.466	0.086	6.5536726841766E-34	0
RSF1	0.754144695559817	0.57	0.138	6.80264650754812E-34	0
EIF1AX	0.671575886131491	0.667	0.184	6.9226855679974E-34	0
SRSF5	0.684288790974832	0.912	0.303	7.27762205319463E-34	0
SETD2	0.676208455627636	0.598	0.144	7.49313848274028E-34	0
TTC3	0.715254691888194	0.51	0.104	7.78919576567321E-34	0
BIN1	0.544691086356159	0.414	0.062	1.02758211492259E-33	0
CHRM3-AS2	0.561050171147296	0.209	0	1.0304767148802E-33	0
AL163932.1	0.669050861139059	0.209	0	1.03048017013324E-33	0
GFPT1	0.738371886122859	0.378	0.052	1.9241998210648E-33	0
MALT1	0.766835894061665	0.462	0.086	2.23449413232859E-33	0
KLF13	0.775118408636247	0.538	0.127	2.25781455001508E-33	0
R3HDM1	0.655596414964943	0.402	0.06	2.58913611616723E-33	0
SPCS2	0.463608950130722	0.57	0.131	2.64363782682524E-33	0
CD8B	0.852046756784352	0.213	0.001	2.97094443789125E-33	0
RBM26	0.618374765953529	0.458	0.082	3.22428496553427E-33	0
SCFD2	0.881648520023523	0.357	0.045	3.44623654782301E-33	0
SUZ12	0.651477897792652	0.458	0.086	4.066569911897E-33	0
CRY1	0.723089644418171	0.418	0.066	4.87466586169268E-33	0
RALGAPA1	0.634856593720346	0.506	0.103	4.98627973717829E-33	0
RPAP2	0.560699644548205	0.329	0.034	5.14156482307955E-33	0
TTC17	0.665238920770248	0.486	0.099	5.33886585979275E-33	0
REST	0.723019436930071	0.402	0.063	5.53592788135239E-33	0
NOG	0.553586678619233	0.205	0	5.58648099609678E-33	0
CHD6	0.606841324008171	0.474	0.091	6.60640018602495E-33	0
CDKAL1	0.651985561205492	0.546	0.123	8.00964653621687E-33	0
G3BP2	0.611757184425833	0.582	0.146	8.58397814494124E-33	0
TMSB4X	0.66450679212593	0.984	0.697	8.73490524065726E-33	0
GRAP2	0.477936822696409	0.353	0.045	8.9254949746108E-33	0
STT3B	0.636526069768936	0.542	0.123	9.04288872892383E-33	0
ANKHD1	0.658770738397256	0.659	0.18	1.02878581560633E-32	0
HDAC1	0.542099728893681	0.502	0.103	1.13019792696354E-32	0
HSPA9	0.642153863641541	0.554	0.13	1.26027055130605E-32	0
PIK3R5	0.405569077385225	0.61	0.151	1.4254058824008E-32	0
ICAM3	0.535182727900793	0.514	0.106	1.42647891181944E-32	0
CATSPERB	0.637864927887453	0.237	0.008	1.53461475471672E-32	0
S1PR4	0.545798600517415	0.365	0.049	1.54157381051136E-32	0
RBM39	0.655245950261139	0.924	0.344	1.62275252323349E-32	0
DDX21	0.453608123138113	0.695	0.181	1.71393586327741E-32	0
SH2D1A	0.576068575823236	0.237	0.008	1.74420036535446E-32	0
PRPF38B	0.517058905446311	0.518	0.116	1.80460254841905E-32	0
GIMAP1	0.490045747884972	0.578	0.131	2.12515897339819E-32	0
COA1	0.766476547970248	0.426	0.075	2.40985589612175E-32	0
TAF3	0.608538816476109	0.378	0.053	2.52869164073599E-32	0
PDCD4	0.700632285988783	0.731	0.226	2.91139868267703E-32	0
EIF4A2	0.547013518248994	0.711	0.217	3.12021488338623E-32	0
SNHG6	0.615539028621711	0.622	0.167	3.9409673906329E-32	0
RNPS1	0.583124630726682	0.458	0.087	4.65601152534432E-32	0
PTPN2	0.616372078083063	0.538	0.122	5.03374360480838E-32	0
LRPPRC	0.559149220674842	0.337	0.038	5.44136283899325E-32	0
CARD11	0.625231808909432	0.373	0.053	5.4758197565269E-32	0
DDX46	0.570936617897653	0.546	0.13	5.58249325195936E-32	0
ORMDL1	0.588954686995252	0.498	0.107	7.0632876100176E-32	0
LINC01138	0.524277100429394	0.333	0.037	7.20112468383006E-32	0
UBA52	0.772617980768118	0.976	0.679	7.25397526261224E-32	0
WWOX	0.906907860089956	0.41	0.069	1.2310030981627E-31	0
LINS1	0.647178432268851	0.277	0.021	1.83271765545933E-31	0
ANKRD11	0.562461922541268	0.763	0.228	2.01657092909288E-31	0
SLC9A9	0.776672961208281	0.341	0.042	2.12228676868708E-31	0
CHD2	0.441959811304687	0.775	0.261	2.47860580308651E-31	0
EIF5B	0.542732699167509	0.43	0.077	2.48306262029189E-31	0
PLCL2	0.668602667507976	0.558	0.153	2.49449288705191E-31	0
RPLP0	0.737823996837307	0.98	0.472	2.8502388638829E-31	0
EIF3K	0.580067516517468	0.843	0.341	3.13634408002533E-31	0
ARHGEF3	0.459179668256772	0.349	0.045	3.42560450597532E-31	0
TTC39B	0.577181694804505	0.249	0.013	3.47281871262797E-31	0
RCAN3AS	0.52965566830791	0.201	0.001	3.90712684822706E-31	0
NAA15	0.541960618461703	0.402	0.063	4.47047920440177E-31	0
DENND4C	0.669025261766939	0.442	0.082	4.87827332580925E-31	0
MXI1	0.899885610658488	0.667	0.245	5.30484611342667E-31	0
RBBP6	0.531008522828802	0.526	0.119	6.29988429261556E-31	0
GMFG	0.436817954528049	0.863	0.286	6.41153666826513E-31	0
MICU2	0.742025008446877	0.434	0.083	7.29094755713237E-31	0
RUNX3	0.501393288597769	0.373	0.054	7.94528641940256E-31	0
AC118549.1	0.637398053033843	0.414	0.071	8.83586121204839E-31	0
BCL9L	0.563752051823325	0.293	0.026	9.19010496279467E-31	0
AC010609.1	0.581477301775048	0.205	0.003	9.19918744905905E-31	0
EIF3G	0.469832011942972	0.691	0.197	1.12648070938874E-30	0
SCAF11	0.512706938803495	0.635	0.171	1.13454190206212E-30	0
PFDN5	0.753242059082422	0.948	0.474	1.16595613294479E-30	0
HNRNPR	0.560532455266579	0.606	0.165	1.40997813889148E-30	0
SLC16A7	0.642386298237296	0.293	0.028	1.51303455448666E-30	0
SPCS1	0.575184152993814	0.55	0.134	1.649914170762E-30	0
TTC19	0.551133686610342	0.506	0.11	1.67000792203767E-30	0
PPP2R2D	0.581854688155723	0.418	0.073	1.69393603518764E-30	0
ARHGEF6	0.612295355211573	0.357	0.05	1.75650592741765E-30	0
CHD1	0.549913466629288	0.723	0.212	1.84546146141414E-30	0
ANAPC16	0.377834651886485	0.651	0.177	1.88221236776874E-30	0
CCNI	0.692198925527605	0.92	0.459	2.32571983490581E-30	0
FARS2	0.64107810999781	0.422	0.075	2.71342096641968E-30	0
PDK1	0.465540011456276	0.373	0.056	2.78874084691336E-30	0
PEBP1	0.422338085824828	0.482	0.095	2.80193898955812E-30	0
SEC11C	0.507732702342798	0.293	0.028	3.11163180185148E-30	0
NCOR1	0.562030422422052	0.635	0.183	3.19461894766566E-30	0
DLG1	0.658523616280508	0.454	0.093	3.53098855337358E-30	0
CHI3L2	0.583374368991406	0.261	0.019	3.65093695351119E-30	0
AEBP2	0.659073155956425	0.45	0.089	4.18508700756842E-30	0
SLTM	0.549352551158203	0.57	0.149	4.28525534923303E-30	0
AC073167.1	0.663579412435184	0.269	0.021	4.49601696062698E-30	0
STMN3	0.547927547272609	0.285	0.025	4.77479023397234E-30	0
ASH1L	0.649494386025391	0.655	0.189	4.94280336810742E-30	0
RSBN1	0.371877014612792	0.398	0.065	5.31224541120524E-30	0
CHD3	0.463960271244558	0.422	0.073	5.55966883309963E-30	0
RASSF5	0.483198677893824	0.414	0.073	5.73834342276399E-30	0
BZW2	0.609890011002479	0.341	0.046	5.81226402519504E-30	0
ARGLU1	0.290684928168774	0.787	0.247	6.04244867726068E-30	0
PSMA1	0.564043881353246	0.562	0.143	6.74199695176973E-30	0
UBE3A	0.531998764966418	0.53	0.124	7.73909114608306E-30	0
ST3GAL1	0.769704445352916	0.462	0.112	8.17699873854439E-30	0
YY1	0.625279618347338	0.655	0.202	8.37317467823938E-30	0
SRP72	0.531383487802981	0.438	0.087	8.59803307678729E-30	0
USP34	0.469294042795791	0.667	0.193	1.37148862438054E-29	0
HACD3	0.612964304643096	0.305	0.034	1.49514385510722E-29	0
RBM27	0.565544128528397	0.43	0.079	1.62801024909356E-29	0
PIK3R1	0.637896513097555	0.494	0.111	1.70004725077151E-29	0
NUP210	0.603243240831635	0.265	0.021	1.73333501941112E-29	0
UQCRC2	0.627547940975999	0.542	0.143	1.80121925075142E-29	0
PCM1	0.610548213147879	0.578	0.159	1.9310310724147E-29	0
SIT1	0.48060450064827	0.197	0.003	2.04672141930971E-29	0
HMOX2	0.419578440430275	0.341	0.045	2.33011231285076E-29	0
MLLT6	0.572853492091821	0.325	0.041	2.63482128591116E-29	0
HLA-E	0.59522914010177	0.968	0.423	2.69673176802371E-29	0
ALKBH7	0.508854648261507	0.462	0.095	2.71965050713269E-29	0
MAP3K1	0.559018176952029	0.45	0.091	2.92222638627615E-29	0
MSH3	0.609786747020187	0.345	0.049	2.98618958250265E-29	0
MAN1A2	0.7402606331177	0.414	0.079	3.12646769393445E-29	0
SMG6	0.617672670622953	0.426	0.081	3.52592724471499E-29	0
ZNF644	0.711845729900859	0.55	0.139	4.16606550503921E-29	0
PRKCA-AS1	0.543507122224169	0.201	0.004	4.83081358094176E-29	0
SINHCAF	0.478997800429009	0.402	0.071	5.10567067196816E-29	0
PTPRA	0.545795282248416	0.49	0.106	5.73875556022748E-29	0
DEAF1	0.523101160742529	0.369	0.057	5.99436626802492E-29	0
APEX1	0.510419645424163	0.41	0.073	5.99803304281045E-29	0
ADAM10	0.692306076992866	0.558	0.143	6.72250538461335E-29	0
ZFX	0.515624216978891	0.526	0.124	6.94531107382886E-29	0
ERAP2	0.581936682968117	0.297	0.032	7.3836542295744E-29	0
MT-ND5	0.328468934786941	0.876	0.321	7.38535730204138E-29	0
TSPYL2	0.493347430568216	0.462	0.095	8.47543672780748E-29	0
CCNY	0.463530021779759	0.691	0.21	1.01860289037908E-28	0
MYC	0.631823004447853	0.313	0.038	1.04285622566429E-28	0
RPL27A	0.66072750360235	0.984	0.513	1.14000398134926E-28	0
PPA1	0.357949940020098	0.518	0.115	1.23914494688412E-28	0
CDK13	0.524347608758557	0.59	0.16	1.24461015407985E-28	0
HP1BP3	0.501577386200281	0.679	0.213	1.29317454265694E-28	0
BIN2	0.29812690739122	0.498	0.112	1.41631866495242E-28	0
CSGALNACT2	0.447049945058379	0.506	0.115	1.41841929930878E-28	0
ATXN2L	0.563366280116613	0.378	0.063	1.42828494633881E-28	0
RFC1	0.510814207966697	0.386	0.065	1.63743106517949E-28	0
ANXA2R	0.421980739809703	0.269	0.022	1.64438085242459E-28	0
XRN2	0.484456055273002	0.614	0.165	1.70562204581013E-28	0
AC068888.1	0.611489031972184	0.277	0.026	1.81332437051934E-28	0
CALR	0.545595294260159	0.622	0.183	1.91682525033099E-28	0
SUN2	0.578356154822647	0.446	0.093	2.09824397630324E-28	0
FOXO1	0.501134324272437	0.562	0.144	2.14595996194823E-28	0
OSTC	0.432409886883952	0.474	0.102	2.65406847024983E-28	0
HNRNPM	0.533145092303969	0.643	0.189	2.77636520073807E-28	0
SUPT16H	0.518363320239741	0.345	0.052	2.78515986313994E-28	0
PPM1G	0.456281244846755	0.474	0.106	3.09892824237902E-28	0
FAM13A	0.576047544179307	0.345	0.05	3.11066419408363E-28	0
AC233976.1	0.618218762875284	0.185	0.001	3.74957789121807E-28	0
KLHL24	0.496987743163746	0.474	0.108	3.84031915034761E-28	0
JTB	0.541421252712882	0.582	0.179	4.0009210570068E-28	0
UBE2D2	0.538335150375174	0.751	0.263	4.18750133728918E-28	0
FBL	0.514856499074062	0.361	0.057	4.33818967312591E-28	0
FAM172A	0.651583406500798	0.542	0.142	4.37773497191608E-28	0
ZNF609	0.759450713323062	0.438	0.093	4.67807827461594E-28	0
PGGHG	0.469068871862536	0.277	0.026	5.01633185215415E-28	0
ATP8A1	0.713706582841116	0.43	0.087	5.25887126898269E-28	0
UQCRB	0.462509902114209	0.924	0.421	5.4435739304898E-28	0
SMAP1	0.472332291791101	0.482	0.107	5.66796038211965E-28	0
FOXK1	0.618459619937329	0.329	0.045	5.87843795936221E-28	0
ARHGEF7	0.635737774270857	0.446	0.095	7.28295753577378E-28	0
MTFR1	0.731520512020153	0.289	0.033	7.36221064813899E-28	0
BRWD1	0.553096494281286	0.466	0.103	7.42672657359504E-28	0
TMEM238	0.455229463126719	0.233	0.015	7.79937551823398E-28	0
RPTOR	0.5876311967549	0.337	0.049	7.82815098742713E-28	0
GNB5	0.64492248037205	0.317	0.042	8.6633158461703E-28	0
IMMP2L	0.593865448232259	0.438	0.09	8.80187399015127E-28	0
TIAM1	0.699610876595633	0.305	0.038	9.30862562630485E-28	0
SPPL3	0.604416215616319	0.57	0.152	1.08311014962947E-27	0
WDR48	0.619839647527261	0.382	0.069	1.10807387141478E-27	0
NIPBL	0.456392244672819	0.699	0.218	1.18112448688595E-27	0
DHX9	0.654055994783843	0.538	0.144	1.22336811228261E-27	0
ITPKB	0.505351826312557	0.373	0.062	1.40425177220689E-27	0
MPHOSPH8	0.480348269325946	0.498	0.119	1.57431991762684E-27	0
CCDC7	0.59881837344	0.261	0.022	1.61568937301152E-27	0
AC010275.1	0.423326201123624	0.181	0.001	1.96654354056531E-27	0
ARHGAP30	0.464051990232947	0.466	0.101	2.03215984620168E-27	0
RPL22L1	0.613230987391784	0.442	0.095	2.06127362185666E-27	0
NIPAL3	0.553103517081448	0.233	0.015	2.23752723700357E-27	0
BBX	0.577141501019435	0.482	0.111	2.31085171224627E-27	0
MAN2A1	0.725639601536624	0.43	0.093	3.03991206493761E-27	0
AKAP13	0.473004206954656	0.811	0.278	3.05000199688659E-27	0
CNTRL	0.605017072730823	0.361	0.06	3.45098964294031E-27	0
INTS10	0.540041080699883	0.353	0.057	3.70427053609081E-27	0
LRRC8C	0.651643534960529	0.293	0.034	3.92883330440238E-27	0
CEP350	0.499269406987146	0.51	0.126	4.26199766259162E-27	0
BCAS2	0.628421515176631	0.414	0.085	4.27051440313477E-27	0
RCSD1	0.573031683856929	0.446	0.094	4.56114192327592E-27	0
SON	0.384065668542604	0.815	0.291	4.68388839234472E-27	0
GPCPD1	0.510862574284164	0.614	0.198	4.70234469481144E-27	0
XRCC5	0.421822545796123	0.691	0.214	4.76394363369413E-27	0
MSH2	0.444745115782242	0.285	0.03	5.11567174412827E-27	0
AGPAT5	0.59604739103406	0.321	0.046	5.477951341299E-27	0
CDR2	0.571733948221399	0.369	0.065	6.04842703080575E-27	0
PIK3CA	0.508117238669571	0.486	0.116	6.2194932969777E-27	0
ECHDC2	0.46582157670563	0.189	0.004	6.30987538975449E-27	0
HSP90B1	0.300371756215045	0.594	0.167	7.01166743354683E-27	0
RBM33	0.465455979675696	0.502	0.123	8.04600748095839E-27	0
CD2AP	0.669972673101919	0.49	0.132	8.24609516068904E-27	0
RICTOR	0.295252277915407	0.554	0.143	1.09624680799173E-26	0
UBASH3B	0.508584237377002	0.345	0.053	1.12549384685961E-26	0
TTC37	0.546285504093477	0.333	0.05	1.12588809135922E-26	0
ANKRD36C	0.536973751366421	0.289	0.034	1.15187402695923E-26	0
DNAJB14	0.506260540733943	0.349	0.056	1.1864253866876E-26	0
HSP90AA1	0.360184367221158	0.9	0.368	1.2445066829324E-26	0
DAD1	0.445726169903118	0.57	0.183	1.24959773096603E-26	0
VPS13A	0.556717418519004	0.361	0.061	1.25044572442175E-26	0
MKLN1	0.488415642448792	0.566	0.156	1.28363039698956E-26	0
SLMAP	0.358085400958618	0.466	0.104	1.35947030437746E-26	0
YAF2	0.661121317206909	0.446	0.101	1.41085940915766E-26	0
TASP1	0.545799112284677	0.297	0.037	1.45293826443324E-26	0
PPP4R3B	0.627632439462443	0.494	0.13	1.52836421492317E-26	0
HOOK1	0.417604153782558	0.169	0	1.9642063524952E-26	0
ADTRP	0.494179174370843	0.169	0	1.96421281618163E-26	0
PBX4	0.434730898437279	0.181	0.003	1.98102203877386E-26	0
IL21R	0.560964428179297	0.245	0.02	1.98753565475002E-26	0
YARS	0.614544126427881	0.285	0.033	2.13358544620237E-26	0
SNX9	0.576159554315876	0.602	0.173	2.16083512110461E-26	0
EPHX2	0.491414979681556	0.193	0.005	2.25431078268437E-26	0
GZMA	0.614152852787875	0.289	0.033	2.33317898191281E-26	0
SNRPD2	0.367613295878384	0.655	0.196	2.33850752664233E-26	0
ZNF131	0.383036921600537	0.43	0.087	2.80061816705524E-26	0
FUS	0.508179843259267	0.803	0.271	3.34434486436038E-26	0
EXOC4	0.412453010417988	0.663	0.2	3.63710760609888E-26	0
IRF2BP2	0.576343884936586	0.422	0.091	3.98480933343476E-26	0
TNFRSF25	0.473112601893256	0.249	0.021	4.46024140015743E-26	0
CMSS1	0.607988391495971	0.369	0.066	4.46477315114393E-26	0
GTPBP6	0.518079753872631	0.321	0.048	4.8676744391902E-26	0
OCIAD1	0.477773607584881	0.518	0.138	5.17007496480927E-26	0
CAND1	0.472815780274203	0.365	0.063	5.78096322575737E-26	0
KDM4C	0.60259684997884	0.49	0.126	6.12820102900715E-26	0
CDV3	0.434216826212679	0.639	0.208	6.33888988870045E-26	0
HIPK1	0.615691445508557	0.51	0.139	6.48635131664305E-26	0
MDN1	0.616396197611691	0.277	0.032	6.51334841352904E-26	0
ATXN7	0.50807438617164	0.446	0.099	7.00070339808015E-26	0
HSPA8	0.324660859963708	0.811	0.278	7.05684277800966E-26	0
ATP5MG	0.566026766554183	0.92	0.468	7.70199949095245E-26	0
LONP2	0.570752905239706	0.349	0.06	8.5397179942386E-26	0
MT-ND1	0.383991415312416	0.972	0.426	8.83902397766426E-26	0
SMAD4	0.510840254228611	0.386	0.073	9.34309314958915E-26	0
GSTK1	0.696937777027539	0.482	0.124	9.94228193229919E-26	0
CTDSPL2	0.544503006991298	0.341	0.056	9.99491405934617E-26	0
SLC7A6	0.519946054433045	0.249	0.022	1.00302503152886E-25	0
DDX17	0.483337863827581	0.783	0.299	1.01487541580037E-25	0
UBE2N	0.464055262154667	0.53	0.14	1.02971264382111E-25	0
LUC7L2	0.457278628858805	0.602	0.177	1.1320277429653E-25	0
RBM17	0.423079281526377	0.446	0.101	1.17289369591688E-25	0
CHMP7	0.477933947617491	0.241	0.02	1.23413762541072E-25	0
GATAD2A	0.482450013682638	0.502	0.13	1.24019992850715E-25	0
ATXN10	0.647115914464421	0.426	0.097	1.25816988446382E-25	0
BEX2	0.456706320740004	0.177	0.003	1.28461028908377E-25	0
PCSK7	0.557705574213923	0.313	0.046	1.49364156143727E-25	0
RPL36AL	0.428193890921897	0.924	0.397	1.49691018087073E-25	0
HNRNPD	0.506471958152305	0.659	0.209	1.53856731084421E-25	0
EAPP	0.361763116848655	0.466	0.11	1.92671380098279E-25	0
TFAM	0.503713657848156	0.329	0.052	2.14189009509295E-25	0
RORA-AS1	0.404146114519997	0.273	0.03	2.32963076860748E-25	0
GLCCI1	0.483075314549509	0.39	0.075	2.35302598215964E-25	0
ATP5PO	0.427546491884363	0.566	0.165	2.38224070091726E-25	0
AC068587.4	0.620014590835164	0.229	0.017	2.72441812076986E-25	0
DIP2A	0.419740208392255	0.386	0.073	2.8768832346122E-25	0
SUB1	0.434440525578383	0.855	0.311	3.01534457778003E-25	0
DGKZ	0.478651994716547	0.406	0.082	3.1465455658736E-25	0
TRIM33	0.49731380275636	0.502	0.131	3.28429270247609E-25	0
RAB3GAP1	0.541268295448756	0.373	0.07	3.67700034727405E-25	0
KANSL1	0.45466986217768	0.671	0.208	3.70470824729772E-25	0
GYPC	0.464937546167897	0.771	0.278	3.93224022358536E-25	0
CLNS1A	0.419033345642003	0.386	0.073	4.04420832395839E-25	0
WWP1	0.559554293007975	0.325	0.05	4.72721661617535E-25	0
RSL24D1	0.445004877301913	0.514	0.135	4.85216277253561E-25	0
EIF2A	0.451356918726372	0.422	0.094	4.85336602959613E-25	0
SGTB	0.38456010274091	0.249	0.024	5.12669147991747E-25	0
COX4I1	0.560105881221129	0.944	0.407	5.95372804020172E-25	0
MARCH9	0.408617497397929	0.265	0.029	6.04553512151805E-25	0
MED10	0.420894097414774	0.498	0.124	6.16414471537819E-25	0
STRAP	0.463726977089164	0.578	0.184	6.28096288287349E-25	0
EXOC6B	0.58934815472072	0.329	0.053	6.30225326403401E-25	0
TMEM87A	0.534602633153056	0.406	0.086	6.66182950611352E-25	0
AMBRA1	0.545658274255547	0.353	0.065	8.67465881718859E-25	0
THAP11	0.513750876650073	0.265	0.029	8.96909421007491E-25	0
CREBRF	0.314746169904817	0.635	0.193	9.04819470180439E-25	0
SMG1	0.436465793168465	0.518	0.14	1.11770928481461E-24	0
N4BP2	0.544566194578915	0.293	0.04	1.21224946429688E-24	0
DENND6A	0.508514682100888	0.285	0.037	1.24114176725235E-24	0
PCBP2	0.279014971582148	0.671	0.218	1.25710843539198E-24	0
SNED1	0.654868229661182	0.197	0.009	1.32256541750323E-24	0
PRKX	0.580008520586028	0.317	0.05	1.42754996110421E-24	0
JAK3	0.351422850899097	0.309	0.045	1.52434091217363E-24	0
MT-ND2	0.344959387102744	0.892	0.349	1.63765090830175E-24	0
DTNB	0.596492617952753	0.261	0.029	1.64944127432383E-24	0
IFT80	0.495797381725023	0.217	0.015	1.65936770521753E-24	0
ATP6V0E2	0.459248708971232	0.201	0.011	1.88583493589395E-24	0
MZT2A	0.42994825499192	0.434	0.102	1.88947529875957E-24	0
CWF19L2	0.534363834728422	0.345	0.062	1.96212629023903E-24	0
TRAPPC10	0.577341446855496	0.458	0.114	1.97631522313611E-24	0
BCLAF1	0.319104808973417	0.59	0.168	2.05637120784976E-24	0
IL16	0.495911649969594	0.273	0.033	2.16300469878396E-24	0
MIF	0.271253596006578	0.831	0.29	2.19536608278763E-24	0
CHURC1	0.410023492675319	0.534	0.151	2.31917938025602E-24	0
ADA	0.45208300280239	0.221	0.016	2.61197030604673E-24	0
HSP90AB1	0.322798101692439	0.932	0.431	2.66523929819627E-24	0
DENND1B	0.516035658487843	0.293	0.041	3.03705595992288E-24	0
MIA3	0.474899495973375	0.321	0.052	3.16298241491143E-24	0
AC012636.1	0.423066726404049	0.169	0.003	3.34139960359686E-24	0
PHLDB3	0.428701419947173	0.201	0.011	3.41008422618851E-24	0
CNOT2	0.352413454570092	0.659	0.202	3.49542092982903E-24	0
UBE2G2	0.415041604867684	0.361	0.069	3.86639212076934E-24	0
COG5	0.615663335950035	0.47	0.122	3.90972992781355E-24	0
RABGAP1L	0.482387136592671	0.675	0.234	4.13593499912161E-24	0
AQR	0.410320055929819	0.285	0.038	4.22398665358576E-24	0
PHB2	0.328047507474113	0.454	0.107	4.94029722928698E-24	0
AC008105.3	0.436869911671824	0.277	0.036	5.3386738973975E-24	0
ZNF638	0.38800801676882	0.526	0.142	5.4117582285243E-24	0
PHF14	0.448970325685671	0.446	0.104	5.53473045740297E-24	0
SECISBP2	0.560031183254475	0.462	0.127	6.00423108180267E-24	0
CCNT1	0.514847443453644	0.329	0.057	6.4590050338762E-24	0
DDX50	0.410133538287744	0.349	0.062	7.40782795218171E-24	0
AC026347.1	0.507611803254955	0.197	0.011	7.66989379585693E-24	0
CCT3	0.292817449496965	0.486	0.12	8.61429564732919E-24	0
UBXN4	0.387357136511819	0.526	0.148	9.17558498197741E-24	0
RHOF	0.520363944001248	0.257	0.029	9.94267850160442E-24	0
TBC1D4	0.271492755452105	0.386	0.074	9.96201571064451E-24	0
TENT4B	0.428719633288999	0.297	0.042	1.00831665773394E-23	0
COX6C	0.351557355477679	0.767	0.288	1.07381279098325E-23	0
THUMPD1	0.330178097199722	0.402	0.085	1.0762292186312E-23	0
GOLGA4	0.526206272672534	0.486	0.132	1.13001309940151E-23	0
CORO7	0.593094508281959	0.426	0.099	1.15224713325592E-23	0
HNRNPUL1	0.413213346334384	0.43	0.101	1.16110884481424E-23	0
LSM7	0.381589411635371	0.55	0.155	1.16774547629529E-23	0
BTF3	0.502253291272373	0.956	0.552	1.1989884074197E-23	0
LARS	0.550031596343283	0.329	0.058	1.22236945174512E-23	0
MBTPS1	0.383439832231633	0.305	0.046	1.26414959600089E-23	0
EXOSC6	0.430483095361165	0.349	0.063	1.28231986327272E-23	0
XIST	0.429716440651898	0.55	0.155	1.39589328610616E-23	0
SLC4A7	0.33862591243161	0.357	0.066	1.41939187685894E-23	0
TGS1	0.499297830048277	0.285	0.041	1.44791784970675E-23	0
NAA25	0.46298905586379	0.257	0.029	1.45157947718098E-23	0
UBASH3A	0.368675855971545	0.153	0	1.47325725750392E-23	0
PITPNB	0.445596132007967	0.426	0.098	1.52315932632942E-23	0
NRF1	0.498192886350146	0.341	0.062	1.55388023471563E-23	0
CBX4	0.306721452256478	0.386	0.078	1.89488939866775E-23	0
USP33	0.597111949052426	0.438	0.112	2.03030657548244E-23	0
TSN	0.410409661779908	0.257	0.029	2.03386467860106E-23	0
SRSF6	0.413665317752868	0.414	0.095	2.35801845857037E-23	0
KDM5A	0.608998168794648	0.498	0.139	2.35918466422224E-23	0
BZW1	0.418093408423019	0.614	0.196	2.4090926333248E-23	0
LMBR1	0.477465372558029	0.382	0.079	2.44107759408951E-23	0
PHF20	0.430261204018262	0.47	0.119	2.95014942644912E-23	0
SNRK	0.337205515149926	0.53	0.146	3.07615620111399E-23	0
CAMKMT	0.615252408414383	0.39	0.089	3.11917112225602E-23	0
ARHGAP32	0.5540192509323	0.253	0.029	3.23592492357002E-23	0
METTL16	0.522147118307707	0.281	0.04	3.30293294134579E-23	0
MAX	0.310594909237428	0.526	0.151	3.3990119664461E-23	0
GMDS	0.450010140802451	0.45	0.108	3.65394207223418E-23	0
ACIN1	0.531777956886979	0.478	0.128	3.75580230890188E-23	0
SRRM2	0.313059283736876	0.771	0.266	3.86165137107541E-23	0
GRK5	0.518895322768571	0.386	0.079	4.0277090609227E-23	0
PPIL4	0.400986083605111	0.353	0.067	4.35834352700426E-23	0
PIBF1	0.5994765631776	0.39	0.083	4.41061247551655E-23	0
CDK8	0.605326164235814	0.329	0.061	4.65088310814111E-23	0
ANAPC5	0.340044423358781	0.426	0.099	4.67226688147809E-23	0
TASOR2	0.430348106729411	0.398	0.086	5.07045583205101E-23	0
SP3	0.417779714591318	0.522	0.147	5.0889094405715E-23	0
BCAP31	0.453426792343287	0.329	0.058	5.37001828379074E-23	0
RFX7	0.662857500565134	0.365	0.074	5.38915071325005E-23	0
PCNX2	0.353963881531174	0.209	0.015	5.62921808087183E-23	0
HIGD2A	0.335433292197134	0.538	0.153	6.55011332553855E-23	0
ORAI1	0.39165566751287	0.309	0.049	6.60886897803652E-23	0
STIM2	0.325125914063093	0.47	0.118	6.6373541289226E-23	0
DIMT1	0.442872981183542	0.237	0.024	6.95736646902863E-23	0
TECR	0.574560981686576	0.317	0.056	7.32980129616832E-23	0
HNRNPF	0.323365470646983	0.663	0.213	8.30905825007259E-23	0
CDC42SE1	0.439583896223936	0.458	0.115	8.34193529817066E-23	0
RBM6	0.329310692189901	0.542	0.149	8.904487906253E-23	0
PIK3CD	0.409899692690537	0.418	0.095	9.17047746579482E-23	0
RBMS1	0.466231710237079	0.691	0.239	9.19405160714539E-23	0
RASA1	0.605059734555429	0.369	0.077	1.09071622900974E-22	0
AKT3	0.514317748832496	0.49	0.13	1.09423826467397E-22	0
CUL5	0.555107902437634	0.378	0.082	1.14943181823615E-22	0
TMEM156	0.596084023321908	0.257	0.032	1.15329921720714E-22	0
PBRM1	0.464418783446656	0.438	0.11	1.1614619178575E-22	0
BCKDHB	0.370363416285485	0.237	0.024	1.19358416855256E-22	0
SETD1B	0.428485180897573	0.277	0.038	1.2885086802666E-22	0
EPC2	0.559923006270537	0.406	0.094	1.31714595497901E-22	0
ICE1	0.451047441373386	0.309	0.05	1.33874804591763E-22	0
ERBIN	0.290512447807321	0.647	0.213	1.41530215191024E-22	0
SERP1	0.41089114665399	0.719	0.257	1.7335867737433E-22	0
CORO1B	0.376590018436418	0.329	0.058	1.77853357102039E-22	0
PHC3	0.357417375760602	0.365	0.074	1.77900171565851E-22	0
HBS1L	0.468818806943597	0.426	0.114	1.80498830130918E-22	0
SREK1	0.4296364021832	0.394	0.089	1.82920367725461E-22	0
WAPL	0.332032879123481	0.406	0.09	1.84032506337704E-22	0
SSB	0.290282771401689	0.554	0.167	2.08789276318509E-22	0
SCML1	0.494870963832266	0.321	0.056	2.219078058641E-22	0
DNAJC8	0.329729552685199	0.526	0.151	2.35052582052124E-22	0
ABCC1	0.441255248501828	0.301	0.049	2.3550768027046E-22	0
NFATC3	0.465679073104972	0.422	0.103	2.38319059155608E-22	0
STAMBPL1	0.379727172924303	0.189	0.011	2.81672599005148E-22	0
ZBTB11	0.428819409186086	0.337	0.063	2.90760176513892E-22	0
MRPS5	0.431040122199923	0.281	0.041	3.05661535505364E-22	0
SNHG15	0.526191782304424	0.301	0.05	3.06476418308465E-22	0
PPHLN1	0.516711118344005	0.386	0.085	3.12016727321489E-22	0
ZFAS1	0.285639900235041	0.847	0.312	3.12338000378085E-22	0
SRPK2	0.250331444089655	0.675	0.218	3.22124678968538E-22	0
STIM1	0.287075658355408	0.45	0.115	3.34811985942052E-22	0
ITGB2-AS1	0.361172062295388	0.189	0.011	3.48500602001436E-22	0
THRAP3	0.39775655895927	0.61	0.23	3.83957286225822E-22	0
KRTCAP2	0.316377545994385	0.474	0.126	4.03384306326428E-22	0
GMCL1	0.504889162717666	0.317	0.056	4.24599971301283E-22	0
RCN2	0.353689042179121	0.333	0.062	4.3518287820258E-22	0
SMU1	0.419724343094901	0.349	0.069	4.54897417953777E-22	0
RNF216	0.500220881224538	0.442	0.111	4.67685246760205E-22	0
ATR	0.545536334322945	0.257	0.033	4.87700937250829E-22	0
SENP5	0.525783158228247	0.394	0.091	5.11857631858326E-22	0
TAGAP	0.265190911575176	0.406	0.095	5.34819090306301E-22	0
U2SURP	0.453398744069286	0.446	0.116	6.01347107110067E-22	0
DCTN4	0.568789637192634	0.478	0.144	6.41656273061008E-22	0
C19orf53	0.265440799708534	0.647	0.214	6.53336019065567E-22	0
SYNRG	0.475001341793938	0.349	0.07	7.39842285804432E-22	0
PCSK5	0.515372661595091	0.402	0.091	7.79543319201912E-22	0
CNKSR2	0.427749008466814	0.177	0.008	7.99907355131705E-22	0
NCOA3	0.595010957782718	0.474	0.13	9.15908680097925E-22	0
RNF126	0.426872680420383	0.313	0.056	9.18331236832055E-22	0
DIS3L2	0.550708239692764	0.325	0.061	9.37204955882479E-22	0
ZFR	0.446489104811558	0.406	0.094	1.03305080974958E-21	0
HNRNPU	0.297561730760244	0.799	0.286	1.09976017557106E-21	0
ZCCHC7	0.335498787957231	0.494	0.131	1.61960575300446E-21	0
TM9SF3	0.494344125352589	0.434	0.111	1.71535742226061E-21	0
COX19	0.425314013334365	0.293	0.048	1.80475889907601E-21	0
CNOT7	0.392278849626231	0.313	0.056	2.01897067310234E-21	0
ALG13	0.496028760112188	0.341	0.07	2.0300966072876E-21	0
ATIC	0.367095707240902	0.173	0.008	2.0725878417694E-21	0
ENO1	0.288892865041007	0.639	0.208	2.31935323173237E-21	0
FUBP1	0.361069353577135	0.494	0.135	2.47577326650787E-21	0
VPS13C	0.462893369580859	0.458	0.122	2.53041805637891E-21	0
OGT	0.489918470194992	0.41	0.102	2.66994429173537E-21	0
MRPL54	0.322555778214914	0.406	0.095	2.71595078031745E-21	0
CHMP4A	0.459208195632394	0.365	0.079	2.85166524915975E-21	0
UBR1	0.427111422964806	0.442	0.114	2.85549218487822E-21	0
RPN2	0.546393072411181	0.313	0.06	3.03227338055113E-21	0
ZXDC	0.403360682375724	0.277	0.042	3.07715839837462E-21	0
NUP54	0.468347563480888	0.253	0.033	3.12507004297591E-21	0
ARID2	0.295856547367985	0.514	0.148	3.17031847900712E-21	0
MTREX	0.44051586452172	0.349	0.073	3.24716778539898E-21	0
SIDT1	0.482920532510422	0.241	0.029	3.31614255174276E-21	0
TRPM7	0.56363583419792	0.357	0.077	3.38936587987484E-21	0
CDC40	0.376617746902153	0.378	0.086	4.13307532898124E-21	0
UBTF	0.440291736812926	0.321	0.061	4.17200374233864E-21	0
HPGD	0.435140391074595	0.193	0.013	4.36057290912577E-21	0
QRICH1	0.53810782292587	0.281	0.045	4.87432210060471E-21	0
NR1D2	0.473846000046842	0.333	0.065	4.90716287606835E-21	0
CBFA2T2	0.513817473782387	0.289	0.048	5.32057599548125E-21	0
PRPF8	0.484280438866262	0.382	0.089	5.3322569732912E-21	0
AKAP17A	0.308364713347689	0.349	0.07	5.51319968479018E-21	0
PRKAR1B	0.448199613505994	0.221	0.022	5.64606135234822E-21	0
STK26	0.535220651937508	0.277	0.044	5.83493538122619E-21	0
PARG	0.42933456563608	0.269	0.04	6.10124142251974E-21	0
SOS1	0.59090945432854	0.47	0.132	6.49152301212331E-21	0
MED30	0.410662603000633	0.345	0.073	6.65549720047566E-21	0
VPS51	0.366565187380656	0.382	0.09	6.92386923318912E-21	0
JPX	0.401053403991008	0.458	0.12	7.1599691263083E-21	0
GRSF1	0.50480146613101	0.293	0.052	7.52208300749286E-21	0
ELP2	0.445205804280027	0.305	0.056	8.22792411968928E-21	0
SCAI	0.632977914715828	0.253	0.036	9.31000442897304E-21	0
ADSL	0.338340240875692	0.337	0.066	9.56556246265217E-21	0
CCM2	0.480795438958873	0.398	0.097	9.65995029916543E-21	0
RANBP2	0.440162717256331	0.442	0.114	9.94926294584431E-21	0
KMT2E	0.290287567614042	0.795	0.296	1.0375683177108E-20	0
MRPS35	0.331396733508941	0.309	0.054	1.04563190031132E-20	0
PYHIN1	0.520401568284175	0.237	0.028	1.05136982389609E-20	0
LUC7L3	0.255227405351015	0.622	0.206	1.14998177705387E-20	0
AC092652.1	0.331324183808247	0.213	0.02	1.20627854150729E-20	0
HNRNPH1	0.431507997961768	0.566	0.18	1.20769454168989E-20	0
BRD7	0.461894239345989	0.43	0.115	1.34223427462318E-20	0
SYF2	0.412853032219889	0.538	0.167	1.44009985251507E-20	0
DEK	0.346145100815483	0.578	0.187	1.45198722253277E-20	0
PNRC1	0.469103880985814	0.964	0.54	1.54722410350084E-20	0
TTN	0.65435278093851	0.205	0.019	1.63569447130042E-20	0
ABCE1	0.295879182268306	0.305	0.054	1.67251967834928E-20	0
JUND	0.644932612601005	0.976	0.62	1.74784353781549E-20	0
PLIN2	0.458523891435109	0.265	0.04	1.92728146041551E-20	0
MPP7	0.315837065333168	0.378	0.085	1.94107963889786E-20	0
PRIM2	0.430853120090371	0.249	0.033	2.07423106029576E-20	0
RBM3	0.348537604225759	0.635	0.214	2.28782051953618E-20	0
WBP11	0.440846165094445	0.386	0.09	2.33005801328099E-20	0
COPB1	0.364553357504186	0.39	0.094	2.33066523067337E-20	0
DOCK11	0.318266873081344	0.402	0.098	2.39339232055049E-20	0
DUSP2	0.507092964269205	0.317	0.06	2.50085122558031E-20	0
NEMF	0.396162995874594	0.378	0.087	2.55712624605486E-20	0
KCNQ5	0.69555785673084	0.257	0.037	2.59003939916014E-20	0
CASC15	0.419681261005364	0.237	0.029	3.02611129250427E-20	0
DDX18	0.380223842233786	0.446	0.119	3.10995663704135E-20	0
CCZ1	0.440927592126867	0.229	0.026	3.15111298889029E-20	0
RPS6KB1	0.413266119753138	0.289	0.049	3.3213900997265E-20	0
AC079781.5	0.426066563625553	0.245	0.033	3.32537824370271E-20	0
PSPC1	0.390301423160889	0.406	0.101	3.34848119640373E-20	0
MALAT1	0.501523939460551	1	0.683	3.41193220623237E-20	0
CEBPZ	0.409549742443506	0.378	0.086	3.51717381237906E-20	0
UBALD2	0.318574767548046	0.586	0.213	3.65250290705819E-20	0
TYW1	0.45130326797857	0.297	0.053	4.73213589009278E-20	0
GLMN	0.386341832170972	0.229	0.026	4.84424297119241E-20	0
DAP3	0.376278619971085	0.341	0.074	5.28843026854394E-20	0
ZMYM5	0.447186044618587	0.253	0.036	5.51021045426148E-20	0
GATAD2B	0.378427297621494	0.53	0.161	5.51608147699885E-20	0
NBAS	0.577373622746444	0.345	0.077	5.78674542399794E-20	0
SFMBT1	0.506832783359348	0.241	0.032	6.20270488716916E-20	0
EIF3B	0.587455114012742	0.406	0.111	6.39256146759384E-20	0
RB1CC1	0.407428643153808	0.518	0.16	6.4973856602684E-20	0
SMC1A	0.56017439069347	0.361	0.086	6.61867694610706E-20	0
USP16	0.36691515426368	0.386	0.091	6.66419601454895E-20	0
CCDC12	0.362158338034177	0.365	0.081	6.78260795996734E-20	0
MAGI3	0.553194194076257	0.277	0.045	7.57638439465181E-20	0
LMAN1	0.435347793658916	0.241	0.032	7.60764452327776E-20	0
MAP7D1	0.287076684202681	0.317	0.06	8.21690428872317E-20	0
KTN1	0.400071405771348	0.47	0.138	8.281713514126E-20	0
UCP2	0.704240556059735	0.582	0.242	8.38953322664655E-20	0
IGBP1	0.390065295433079	0.414	0.107	8.79670857469928E-20	0
ESYT1	0.414736026952408	0.213	0.022	9.79413713602418E-20	0
CAMLG	0.324645895842964	0.373	0.086	1.00985947930836E-19	0
HNRNPA3	0.298955108082116	0.803	0.304	1.06123100821048E-19	0
SDAD1	0.414614174412162	0.229	0.028	1.06132266248437E-19	0
PTBP2	0.393373212472134	0.373	0.085	1.08487397131647E-19	0
PRPF4B	0.317921030353683	0.498	0.149	1.09214323939763E-19	0
RDH11	0.293215155950646	0.249	0.036	1.25923749876423E-19	0
R3HDM2	0.495388720428341	0.49	0.148	1.34715876703485E-19	0
CCDC59	0.280850376112852	0.434	0.112	1.42222316738432E-19	0
RABGAP1	0.409169847683841	0.349	0.077	1.54178427152287E-19	0
HNRNPA0	0.367226182578652	0.566	0.185	1.57519885756992E-19	0
ARRDC2	0.346709765669635	0.333	0.075	1.75536400259587E-19	0
DOCK2	0.3625391560165	0.534	0.16	1.75629097441137E-19	0
STRBP	0.389608859604957	0.301	0.056	1.90540105858359E-19	0
RPRD1A	0.403424407430018	0.297	0.054	1.93616051763597E-19	0
HNRNPK	0.420133557838685	0.839	0.427	1.9918491545872E-19	0
NSMCE1	0.466119973271664	0.301	0.057	2.23817220340992E-19	0
TRA2B	0.340992272907831	0.554	0.179	2.30122602498896E-19	0
WDR60	0.420038686697257	0.225	0.026	2.40986727534985E-19	0
MPP6	0.421228773725554	0.189	0.016	2.68741299171914E-19	0
PLXDC1	0.392141085382519	0.141	0.003	2.86187114094616E-19	0
ECD	0.349678552851206	0.353	0.079	2.86790634989746E-19	0
MBD5	0.641304848939374	0.454	0.139	2.89107089612709E-19	0
TEX264	0.342929627552106	0.249	0.036	3.11764223924229E-19	0
TBC1D15	0.414830699767168	0.406	0.108	3.24384961381932E-19	0
PATJ	0.452818627994836	0.177	0.012	3.54326186315061E-19	0
ZC3H13	0.389298208905799	0.345	0.078	3.63277542651287E-19	0
IMMT	0.495930038427242	0.305	0.061	3.64294038041536E-19	0
RYK	0.442670804154451	0.309	0.061	3.66447564961256E-19	0
WDR70	0.382938555146502	0.418	0.108	3.74070376286566E-19	0
ING2	0.398766028569395	0.213	0.024	3.8051268921813E-19	0
SLC25A36	0.364726149113005	0.329	0.067	4.14958432706488E-19	0
ALMS1	0.533774761350833	0.245	0.036	4.39149734517521E-19	0
CGGBP1	0.347033294199858	0.45	0.134	4.49809680398331E-19	0
FBXL17	0.296267129758144	0.454	0.124	4.81329891305859E-19	0
SFPQ	0.318971739114953	0.735	0.292	4.91990821974238E-19	0
MARCH5	0.297678711433134	0.257	0.04	5.1328145182627E-19	0
PAICS	0.363301182269878	0.237	0.032	5.21355593405019E-19	0
TMEM50A	0.309701291712966	0.502	0.169	5.22344825593895E-19	0
HIST1H1D	0.263083551916245	0.369	0.085	5.279475085506E-19	0
BTN3A2	0.417215105704455	0.297	0.056	5.46869640141612E-19	0
CLASP2	0.493609005729186	0.43	0.122	5.5796079064035E-19	0
ZBTB25	0.368998111581717	0.201	0.02	5.61525272935497E-19	0
TNRC6A	0.267274030952484	0.454	0.127	5.85316255739321E-19	0
UQCRFS1	0.292422669253941	0.45	0.127	6.52062301728747E-19	0
SUMF2	0.383821895256908	0.301	0.06	6.56120066406503E-19	0
ATAD1	0.334912796098557	0.205	0.021	6.61924058445018E-19	0
SRSF2	0.276191773156483	0.635	0.218	6.79932033920605E-19	0
LINC02273	0.328164548684293	0.133	0.001	7.12943262481117E-19	0
PRRC2B	0.400801647659855	0.39	0.098	7.22879410597972E-19	0
TMC6	0.455201979680514	0.245	0.037	7.40751300978879E-19	0
SNRNP200	0.372254367570318	0.321	0.066	7.8754199893211E-19	0
MRPL34	0.25838466354092	0.365	0.085	8.22865060496791E-19	0
SLC23A2	0.395343879019638	0.245	0.036	8.84608884763E-19	0
CCDC18-AS1	0.429696882137281	0.293	0.054	8.99673826561522E-19	0
MRPS30	0.339144146160297	0.221	0.026	9.15646925552945E-19	0
GPSM3	0.410554759651586	0.349	0.081	9.16035493932719E-19	0
NGDN	0.39694360451941	0.237	0.033	9.64449460509468E-19	0
PSMA3-AS1	0.448197268750584	0.329	0.073	9.75539106001968E-19	0
SIGIRR	0.283891503408147	0.349	0.077	9.93780204645273E-19	0
DICER1	0.297927006440337	0.373	0.087	1.00352765223403E-18	0
MDH1	0.298113307258072	0.345	0.079	1.02288043116362E-18	0
LRRC37A2	0.367776746354575	0.225	0.029	1.0239831065217E-18	0
PPP1CC	0.28720331906045	0.442	0.126	1.07620717480752E-18	0
GPBP1	0.266648070626027	0.679	0.255	1.08756018980249E-18	0
GIMAP2	0.417229061684003	0.281	0.05	1.12133472470189E-18	0
PLAG1	0.388143354962602	0.181	0.015	1.18659901222121E-18	0
LINC-PINT	0.426183827197187	0.297	0.057	1.20853127157743E-18	0
PAFAH1B1	0.326499282902598	0.554	0.19	1.28877358536328E-18	0
YTHDF2	0.293762393007748	0.365	0.086	1.31781897422041E-18	0
TARSL2	0.423525473486069	0.217	0.026	1.33719316251918E-18	0
SH3D19	0.448225612736991	0.297	0.057	1.41785388398911E-18	0
AC092338.3	0.347383284004359	0.153	0.007	1.49104329783016E-18	0
MRPL1	0.448171135701917	0.289	0.053	1.49439744861013E-18	0
GKAP1	0.372395789890827	0.185	0.016	1.49901569837095E-18	0
FAM133B	0.42027582386328	0.426	0.122	1.57093506571895E-18	0
PPP2CA	0.317801732423954	0.542	0.175	1.57487917478151E-18	0
CLYBL	0.435107826045485	0.177	0.013	1.64297023470524E-18	0
CCDC138	0.354808387958616	0.193	0.019	1.65666653929307E-18	0
EHMT1	0.4065961910271	0.458	0.134	1.6839345116053E-18	0
PPP6R3	0.500603919761377	0.514	0.171	1.70587119354537E-18	0
LINC02446	1.06533725499576	0.137	0.003	1.71973885200947E-18	0
ELK4	0.302176648560902	0.233	0.032	1.78190345638246E-18	0
ANKRD17	0.27735195882751	0.558	0.181	2.04151369108826E-18	0
PPP2R5E	0.464879942497627	0.365	0.093	2.09376703435166E-18	0
TOMM5	0.281776620534807	0.357	0.083	2.1807479666675E-18	0
PTMA	0.468710686928018	0.992	0.594	2.25155327047874E-18	0
RNF4	0.35381254942924	0.273	0.048	2.27565886815293E-18	0
ABHD17B	0.400314376543957	0.309	0.061	2.34786537445198E-18	0
SPCS3	0.263440150487752	0.402	0.101	2.35858894969287E-18	0
DENND1C	0.382984212530509	0.197	0.02	2.38519937246185E-18	0
EBLN3P	0.406318539737541	0.281	0.053	2.42698239898535E-18	0
CAMK2D	0.571367563746079	0.406	0.11	2.59613949850122E-18	0
AKNA	0.336181082835098	0.289	0.053	2.65114934866477E-18	0
PRKRIP1	0.401243441832088	0.333	0.074	2.77357223508102E-18	0
WAS	0.32517678927323	0.386	0.095	2.78563369957729E-18	0
EMC10	0.359512753328206	0.229	0.03	2.93306788658641E-18	0
MAZ	0.272084810534667	0.438	0.122	3.31557029977258E-18	0
CCDC107	0.407435072092374	0.313	0.066	3.40878111760199E-18	0
EPHA4	0.420451707532704	0.309	0.062	3.59437802601596E-18	0
OLA1	0.313266921659449	0.414	0.11	3.60913830333855E-18	0
PI4KA	0.410179261532616	0.365	0.09	3.75044953474545E-18	0
FBLN5	0.325657368403103	0.129	0.001	3.77533602024028E-18	0
NOP14	0.378036689369412	0.221	0.028	3.9150287543283E-18	0
PAK2	0.342202865227044	0.586	0.204	3.94427172085017E-18	0
FOXK2	0.381225054184793	0.349	0.083	3.97858260638248E-18	0
LY6E	0.3004376044891	0.325	0.069	4.05235389078725E-18	0
RNGTT	0.396151059775317	0.406	0.108	4.4474372678523E-18	0
USP14	0.351409961527454	0.365	0.091	4.53480310641309E-18	0
VIRMA	0.486943537196265	0.301	0.063	4.54630592692598E-18	0
USP25	0.322421594337245	0.458	0.132	4.90228615607059E-18	0
UBE2G1	0.363840020684204	0.406	0.11	5.02396627367259E-18	0
NDUFAF4	0.392771016402239	0.241	0.036	5.1228981177607E-18	0
UBE2E2	0.601795906204114	0.317	0.069	5.55260849414645E-18	0
TAFA1	0.449243612270165	0.145	0.005	5.65491537985132E-18	0
FAM162A	0.409608132720918	0.249	0.04	6.23955528666657E-18	0
RIOK1	0.441545617596767	0.265	0.048	6.66291374552041E-18	0
ZBTB44	0.439974924638555	0.313	0.07	6.79826733332012E-18	0
GPR171	0.327174767976217	0.12	0	7.21731637378869E-18	0
AC092821.3	0.3971741480154	0.277	0.05	7.28685231314016E-18	0
MFNG	0.299394455387771	0.357	0.083	7.28728764676028E-18	0
RIC1	0.409549373565489	0.357	0.086	7.38842513229625E-18	0
MTMR1	0.451880142397419	0.245	0.038	7.47904516750938E-18	0
ZC3H8	0.391894633877554	0.193	0.02	7.78051213524009E-18	0
AC026979.2	0.338762268154964	0.265	0.046	7.84828665982824E-18	0
GCFC2	0.355091911425063	0.177	0.015	7.99144449004433E-18	0
PRKRA	0.437830170834633	0.209	0.025	8.50303327466308E-18	0
SSBP3	0.535901660553062	0.365	0.099	8.80886774396366E-18	0
SLC25A12	0.379484286696986	0.209	0.025	9.71016384904966E-18	0
PDXDC1	0.40886878838361	0.309	0.066	1.00859332506553E-17	0
SNX29	0.477751701776177	0.438	0.134	1.03189592336055E-17	0
EEFSEC	0.405616444812612	0.225	0.03	1.05549072921225E-17	0
RNASEH2B	0.423729312445253	0.281	0.054	1.1793094766263E-17	0
KCNAB2	0.361972822031133	0.241	0.037	1.2188762230566E-17	0
PCMTD2	0.397207475711755	0.313	0.073	1.23039884933899E-17	0
CAPRIN1	0.360469904055636	0.341	0.079	1.2669464918302E-17	0
CNN2	0.30092592129517	0.313	0.066	1.26717255951202E-17	0
GNL3	0.345069874196419	0.265	0.046	1.3105407160409E-17	0
SEC63	0.293943684774506	0.369	0.093	1.31258125208796E-17	0
PTPN11	0.443286387170262	0.273	0.053	1.33962757993904E-17	0
HLA-F	0.323378034948408	0.297	0.06	1.42519503584862E-17	0
KPNA5	0.39632241170056	0.237	0.036	1.44440386295595E-17	0
PPAN	0.287189749744903	0.181	0.016	1.4987017984618E-17	0
DOK2	0.432778098074194	0.269	0.049	1.54303221840115E-17	0
CSDE1	0.353061426835483	0.671	0.307	1.64002231626159E-17	0
DZIP3	0.411259399113574	0.245	0.041	1.70133328914493E-17	0
RAB18	0.266539738949278	0.398	0.106	1.70359363791902E-17	0
SIRPG	0.332374931703907	0.124	0.001	1.76734651594897E-17	0
GTF2F2	0.373273352133162	0.293	0.06	1.77563456699641E-17	0
WAC	0.276557906416173	0.671	0.261	1.97541833777515E-17	0
VWA8	0.522217932282114	0.317	0.073	2.10836665201012E-17	0
KRR1	0.334688191212273	0.373	0.094	2.16404976133739E-17	0
GAPVD1	0.516530863943148	0.39	0.116	2.19223193816842E-17	0
NLRP1	0.390853753942923	0.378	0.099	2.20099654654458E-17	0
HECTD1	0.46357364720948	0.349	0.086	2.22771737247951E-17	0
CUL1	0.432396699924979	0.321	0.071	2.34675445416757E-17	0
AP000779.1	0.388019648913614	0.141	0.005	2.46773212401782E-17	0
UXS1	0.432971596172291	0.245	0.041	2.47536159027164E-17	0
ZDHHC20	0.48402426667468	0.386	0.104	2.51191938272036E-17	0
GMPS	0.346292124844705	0.293	0.058	2.51411898920968E-17	0
PAXX	0.279371340626073	0.345	0.082	2.54829482535999E-17	0
NCOA5	0.375272389867171	0.249	0.041	2.60607604678304E-17	0
AC211433.1	0.39152990237365	0.165	0.012	2.6253586058329E-17	0
ABCF1	0.322494194436515	0.369	0.097	2.70417936833121E-17	0
TMEM245	0.540701665581392	0.249	0.045	2.77102405025855E-17	0
TMEM131	0.3013250562566	0.426	0.12	3.02709120418588E-17	0
HARS	0.387371989920352	0.205	0.025	3.02974870920557E-17	0
PITPNM2	0.421474718879056	0.213	0.028	3.14501096487831E-17	0
MTF2	0.312797909560108	0.333	0.077	3.34347383556E-17	0
ENOPH1	0.284722903699047	0.233	0.034	3.42179952688337E-17	0
TSPAN14	0.352788184849237	0.382	0.099	4.01257319701504E-17	0
CEP57	0.395633516594032	0.353	0.09	4.05491311590032E-17	0
DIDO1	0.331508362362329	0.301	0.062	4.38546770215068E-17	0
FBXO28	0.332188132475977	0.253	0.044	4.69407472505468E-17	0
TMEM106B	0.317129841827041	0.193	0.021	4.79857013542078E-17	0
TRAPPC6A	0.346929971897289	0.313	0.069	4.86591615483716E-17	0
AC104365.1	0.391324343914366	0.149	0.008	4.87823466582334E-17	0
WDR82	0.3203558535037	0.349	0.087	4.90200886202421E-17	0
ERGIC2	0.268836146117018	0.245	0.04	4.9929554085358E-17	0
LY9	0.439016693635756	0.213	0.03	5.17605754320997E-17	0
SF3B2	0.379885251676945	0.43	0.124	5.18741158259476E-17	0
ARIH2	0.340730885647223	0.378	0.103	5.24153656750003E-17	0
MACO1	0.426799856225128	0.333	0.085	5.29183415006797E-17	0
ERCC6L2	0.352842307114918	0.273	0.052	5.63557853943787E-17	0
TASOR	0.366297343369964	0.265	0.05	5.89396535821672E-17	0
SDHAF3	0.287080511142695	0.197	0.022	5.96911862873497E-17	0
RBM4	0.297208193270679	0.47	0.151	6.26970075325822E-17	0
TTC14	0.376988691364717	0.233	0.036	6.29839158103869E-17	0
MRPS26	0.265766983781823	0.273	0.05	6.35199449570115E-17	0
LY75	0.372376167013346	0.213	0.029	6.42252859404472E-17	0
APBB1	0.296936999539116	0.149	0.008	6.51077803072963E-17	0
DYNC1H1	0.274674466345609	0.41	0.114	6.86651023057921E-17	0
MRPS6	0.300882264579127	0.245	0.04	6.93855257326512E-17	0
AC023424.3	0.338145815271351	0.225	0.033	7.69941184115073E-17	0
KIZ	0.318224812549914	0.209	0.028	7.70039544814876E-17	0
PRPS1	0.343078429097689	0.157	0.011	7.73291686185491E-17	0
DIP2B	0.262959288510923	0.422	0.119	7.79729861129336E-17	0
TBL1XR1	0.355138219322453	0.538	0.196	7.80794996253045E-17	0
NAA35	0.324999210743015	0.245	0.041	8.68463198769442E-17	0
TMPO	0.322657442597444	0.466	0.14	8.72770103078718E-17	0
LINC00342	0.467948071055172	0.217	0.03	9.3460463358211E-17	0
EP400	0.349672509043258	0.277	0.054	1.00879786274001E-16	0
GTF2I	0.253190333661745	0.582	0.221	1.01626607080736E-16	0
EXOSC8	0.253061956528886	0.261	0.046	1.03189019069585E-16	0
AP1M1	0.371500603378333	0.245	0.042	1.04523741360137E-16	0
SUCLA2	0.355195468950296	0.297	0.062	1.0610651666978E-16	0
ZGPAT	0.345846261975455	0.205	0.026	1.07176676272077E-16	0
ZNF107	0.310955714720955	0.213	0.029	1.08184422595257E-16	0
TUFM	0.266203644293405	0.398	0.111	1.13571078524814E-16	0
ACBD6	0.367725544923102	0.394	0.106	1.16173450654422E-16	0
ZNF430	0.367419832454663	0.245	0.042	1.21713472844531E-16	0
CNIH1	0.374666375502174	0.261	0.048	1.23835623055645E-16	0
ADNP	0.382054302405909	0.357	0.093	1.26197589168076E-16	0
PDS5B	0.252946545947423	0.369	0.094	1.26609169336711E-16	0
ATG5	0.314175960766226	0.337	0.082	1.27329931326028E-16	0
SLC25A26	0.408979592800056	0.261	0.049	1.29042466131463E-16	0
DBP	0.349127824500462	0.169	0.015	1.36178023507292E-16	0
FAM13B	0.350879066441508	0.438	0.131	1.36934963642966E-16	0
CD8A	0.520424675786891	0.141	0.007	1.47365001970846E-16	0
DHX36	0.260915184040272	0.426	0.123	1.54690993739332E-16	0
NUTM2B-AS1	0.314197041955035	0.349	0.086	1.57988746110398E-16	0
BTN3A1	0.347800666575637	0.201	0.025	1.61515067808132E-16	0
LRRC58	0.36884889992661	0.201	0.025	1.68690668006462E-16	0
WDR36	0.32520763134841	0.193	0.022	1.70533247455631E-16	0
CPSF6	0.384612975774108	0.402	0.114	1.73030810049348E-16	0
M6PR	0.262711412355272	0.337	0.079	1.79768501580099E-16	0
DNAJC27	0.382974689926158	0.181	0.019	1.84720982114442E-16	0
SECISBP2L	0.417775468607074	0.293	0.065	1.9987876028595E-16	0
MTR	0.329475147304372	0.225	0.034	2.13083519249716E-16	0
UFC1	0.26209513194034	0.51	0.176	2.13546016283929E-16	0
DCAF5	0.3991967615553	0.281	0.057	2.21250339197072E-16	0
CCDC57	0.4184114538307	0.273	0.056	2.22702976739093E-16	0
TRDMT1	0.340841152665483	0.177	0.017	2.25983006508075E-16	0
YLPM1	0.373838830752962	0.301	0.067	2.28956701836605E-16	0
DOP1A	0.363706958541791	0.169	0.015	2.30999736058553E-16	0
CD226	0.314779951542448	0.205	0.026	2.3392836079458E-16	0
HSPA4	0.252022955585382	0.337	0.082	2.40751870409167E-16	0
MECP2	0.280722705840373	0.422	0.123	2.43958275557829E-16	0
DENR	0.325386054431739	0.369	0.097	2.44744049116336E-16	0
C16orf54	0.288748457790554	0.213	0.029	2.53641495679323E-16	0
NUP107	0.398690832486061	0.209	0.029	2.71208939276116E-16	0
CCDC186	0.443967011847052	0.309	0.074	2.79419806250255E-16	0
ANKIB1	0.554266372722396	0.281	0.058	2.85467992674252E-16	0
ILF3	0.393989600779545	0.418	0.126	2.86957307014383E-16	0
ORMDL3	0.502147387913797	0.261	0.056	2.87850154603882E-16	0
SNRNP70	0.288818320376693	0.418	0.122	2.92986314357306E-16	0
SAFB	0.272479524890655	0.442	0.135	2.94524865097572E-16	0
EHMT2	0.33778824867564	0.181	0.019	3.0126788006938E-16	0
PPP1R21	0.263154553778586	0.257	0.046	3.14449337652759E-16	0
DDX27	0.270620234979557	0.261	0.049	3.37380261982181E-16	0
SERINC1	0.293617911394178	0.43	0.139	3.5754397861039E-16	0
CENPV	0.332799830640481	0.129	0.004	3.66723894306867E-16	0
NUP160	0.317898488909439	0.245	0.042	3.74690209580479E-16	0
UFM1	0.276535712729988	0.337	0.082	3.76035176926012E-16	0
LMBRD1	0.362993258675236	0.378	0.104	3.78061573538302E-16	0
SKAP1-AS1	0.36685153924605	0.153	0.011	4.16303987836029E-16	0
RAP1GDS1	0.367214202514296	0.341	0.085	4.23311073032602E-16	0
DARS	0.323709735429539	0.309	0.07	4.27919194835476E-16	0
PRPF39	0.425484989100329	0.213	0.03	4.34357642113497E-16	0
TIGAR	0.447462400548145	0.217	0.032	4.36355547533589E-16	0
SELENOT	0.284895657990164	0.373	0.104	4.4857138737554E-16	0
POLR1C	0.377675231196142	0.201	0.026	4.57145637873571E-16	0
OBSCN	0.326693355377449	0.133	0.005	4.58934924409728E-16	0
OXCT1	0.379589241562704	0.181	0.02	4.6694023618686E-16	0
MSH6	0.33758287569322	0.237	0.04	4.84287909916927E-16	0
AP000331.1	0.407836257114838	0.169	0.016	5.1417955542793E-16	0
TMEM170A	0.388262115859707	0.253	0.048	5.49670718481251E-16	0
HTATSF1	0.434901878405358	0.257	0.05	5.64540317321465E-16	0
AC006059.1	0.4441457528692	0.165	0.015	5.80200801946355E-16	0
RETREG3	0.306786695284941	0.269	0.056	5.85125498027438E-16	0
TACC3	0.269243803069924	0.257	0.049	6.05174510131267E-16	0
SRP9	0.291305021578061	0.506	0.172	6.25042205305462E-16	0
KIAA0586	0.443140506872886	0.237	0.041	6.28837108143084E-16	0
ZMYND11	0.335057602723395	0.305	0.069	6.38304443715817E-16	0
CYCS	0.341660451492259	0.426	0.134	6.88532592736125E-16	0
USP1	0.294785221920084	0.281	0.06	7.28766166331686E-16	0
AC004889.1	0.323654895364033	0.173	0.017	7.80982529001281E-16	0
APPBP2	0.342860021733137	0.285	0.06	8.01876487330018E-16	0
CYP2R1	0.315197149801158	0.161	0.013	8.06035615599307E-16	0
SPPL2B	0.309301416400961	0.173	0.017	8.09060665737173E-16	0
SEC14L2	0.375067862900605	0.145	0.009	8.20816801601441E-16	0
NPAT	0.325655486898951	0.221	0.034	8.55066865649985E-16	0
NR4A2	0.26555084992731	0.506	0.169	8.55755492916525E-16	0
RPS6KA3	0.280691759953926	0.434	0.132	8.65236374563277E-16	0
ZNHIT6	0.353898599474626	0.197	0.025	9.30631451537425E-16	0
NEK1	0.42712265021832	0.253	0.049	9.60347170834811E-16	0
SF3B5	0.337361571085069	0.494	0.169	9.61176242791436E-16	0
AP002762.2	0.308953877933858	0.165	0.015	1.02307536025256E-15	0
AL031772.1	0.261384086774704	0.193	0.024	1.07686016864579E-15	0
SGF29	0.286979042499301	0.185	0.021	1.09251288814976E-15	0
SLC35E1	0.421057712220252	0.205	0.029	1.0938250822777E-15	0
LCLAT1	0.464172555159043	0.209	0.03	1.11797933222008E-15	0
PIM1	0.649006279913261	0.458	0.189	1.22272770679259E-15	0
BLOC1S4	0.292218655822626	0.229	0.037	1.25880788811324E-15	0
ELP4	0.499297586555957	0.285	0.062	1.28120698243535E-15	0
ZFP30	0.310134920021671	0.141	0.008	1.48328014846057E-15	0
PCID2	0.387842866079531	0.229	0.04	1.57353975581661E-15	0
ATL2	0.352897520475254	0.273	0.058	1.58611020412138E-15	0
METAP2	0.392989680202092	0.39	0.112	1.63774638301983E-15	0
FYTTD1	0.324643104419011	0.317	0.074	1.65494217395196E-15	0
TMEM14B	0.256065850146806	0.55	0.221	1.77507082493072E-15	0
SAMD1	0.29533766744364	0.245	0.045	1.77778010188774E-15	0
ARMH3	0.519403522965161	0.269	0.057	1.77898275897378E-15	0
HUWE1	0.351172031248595	0.365	0.106	1.91295851941617E-15	0
AATF	0.403248704694854	0.329	0.085	1.95429320520232E-15	0
IPO7	0.283542389354531	0.265	0.053	1.96649360275744E-15	0
AL591895.1	0.312998945545415	0.145	0.009	1.99762388034444E-15	0
CD40LG	0.255966012205299	0.124	0.004	2.05565171296045E-15	0
GON4L	0.329678241971267	0.337	0.085	2.10569333067552E-15	0
CCT4	0.340009246995364	0.454	0.147	2.12146824296081E-15	0
HNRNPUL2	0.293384460382538	0.277	0.058	2.31832735404806E-15	0
PMPCB	0.305058826893434	0.277	0.06	2.33826679644792E-15	0
ELAVL1	0.253786873191825	0.241	0.044	2.35328771920609E-15	0
MCM9	0.336372910933034	0.249	0.046	2.37024874821184E-15	0
FCGBP	0.257834740341261	0.112	0.001	2.47681405128693E-15	0
CDCA7L	0.420236386574951	0.189	0.024	2.51864633790952E-15	0
DCAF1	0.427314080496612	0.205	0.03	2.57783972148499E-15	0
SPECC1L	0.334406665099969	0.293	0.066	2.64955562137438E-15	0
ARF6	0.266426306813546	0.418	0.126	2.6966273598016E-15	0
VPS36	0.264976592328738	0.337	0.085	2.7374403080797E-15	0
RAD21	0.336032411031745	0.494	0.18	2.77217966133091E-15	0
COMMD10	0.4164157224871	0.378	0.107	2.832843687086E-15	0
IARS	0.381505667077222	0.209	0.032	2.96760883135069E-15	0
FIP1L1	0.293962903940709	0.345	0.091	3.00063117675276E-15	0
CHCHD10	0.347341918256306	0.185	0.022	3.016062069748E-15	0
API5	0.325802959694338	0.277	0.062	3.05972253030059E-15	0
PRKAR2A	0.344351993149891	0.309	0.074	3.36883153093652E-15	0
IK	0.388493547297922	0.446	0.157	3.49800891504856E-15	0
EVI2A	0.296559106230163	0.221	0.036	3.57946248635455E-15	0
DPYD-AS1	0.44004663253047	0.205	0.03	3.58831938137429E-15	0
HMGN4	0.409890285568823	0.233	0.041	3.60962300868567E-15	0
EIPR1	0.354050339632314	0.157	0.013	3.66496033671085E-15	0
KARS	0.347183684541563	0.229	0.04	3.70864670391893E-15	0
ERCC5	0.388585363439353	0.253	0.049	3.75963570783085E-15	0
AL139022.1	0.397944911829909	0.173	0.019	3.78143457513206E-15	0
TNKS2	0.252433083088448	0.313	0.074	3.83474693066177E-15	0
POLE3	0.367526822643946	0.273	0.058	3.87005535067654E-15	0
GRK6	0.492504785768561	0.341	0.102	3.99155061772407E-15	0
OPRM1	0.255523873177515	0.153	0.012	4.08801097919344E-15	0
RPF1	0.298783862686686	0.241	0.044	4.23960059359507E-15	0
MAP2K5	0.377177717456695	0.261	0.052	4.65360889456612E-15	0
EEA1	0.336936814324393	0.333	0.085	4.66524639929032E-15	0
POLR3E	0.328820237087727	0.185	0.022	4.69742813592609E-15	0
NDUFAF8	0.250307249558232	0.265	0.054	4.71391833808864E-15	0
CENPX	0.255790127545378	0.297	0.067	4.85548894485375E-15	0
PTCD3	0.34139265754652	0.233	0.041	4.93147542995789E-15	0
REPS1	0.36924692456564	0.253	0.049	5.05432996711456E-15	0
TMED2	0.25420704730846	0.281	0.061	5.13335926142017E-15	0
SYNJ2	0.289345656796772	0.161	0.015	5.16829868659805E-15	0
TMEM263	0.284137519669374	0.309	0.073	5.50940785659552E-15	0
SYTL1	0.495372635930737	0.229	0.041	5.54979347581983E-15	0
NCOA7	0.336549411478404	0.349	0.094	5.62185205837807E-15	0
HEATR5B	0.286018516122246	0.249	0.048	6.49539213187596E-15	0
DUSP16	0.275422379656395	0.237	0.042	7.45252204770577E-15	0
DENND2D	0.3656724786242	0.213	0.033	7.86521559194953E-15	0
DNAJC7	0.401770527312728	0.353	0.098	8.06816882462341E-15	0
AHCYL2	0.457492214173477	0.289	0.066	8.57165597226519E-15	0
MAPK1IP1L	0.344865224793758	0.394	0.119	8.75620333938791E-15	0
CTCF	0.416912961707479	0.305	0.077	9.05259355094902E-15	0
THOC2	0.273458113309623	0.406	0.124	9.69158925807258E-15	0
METAP1D	0.264843970651454	0.12	0.004	1.02679480042221E-14	0
STK39	0.432289486479561	0.241	0.046	1.03873303141091E-14	0
SBNO1	0.388370509599733	0.305	0.077	1.1141156617913E-14	0
UPF3B	0.365256779855985	0.213	0.034	1.13234557019322E-14	0
ZNF33B	0.35745113188066	0.177	0.021	1.24706258778913E-14	0
GPHN	0.443907972618051	0.325	0.083	1.35745488298539E-14	0
EPHA1-AS1	0.38814361515663	0.149	0.012	1.36430941475461E-14	0
RAB11A	0.315110504271981	0.727	0.312	1.48136845228347E-14	0
ITGB7	0.336446435922738	0.161	0.016	1.61204419416241E-14	0
COG6	0.365279856097432	0.209	0.033	1.66801905744543E-14	0
TIAL1	0.333378710740431	0.394	0.13	1.71391629698138E-14	0
DHX15	0.325149932368386	0.321	0.082	1.72020608245258E-14	0
LINC02762	0.315894240810517	0.124	0.005	1.72087742209394E-14	0
LMO7	0.348943030777097	0.129	0.007	1.72880889484857E-14	0
DNAJC19	0.294931160152031	0.265	0.057	1.75536596407485E-14	0
TNFRSF14	0.320313268536654	0.289	0.066	1.76265263839175E-14	0
SP140L	0.262516085962707	0.305	0.074	1.83176088785012E-14	0
NUP42	0.352432782746156	0.237	0.045	1.94689782738861E-14	0
ATAD2B	0.343244438093859	0.39	0.12	2.02850465305546E-14	0
ANKRD26	0.343026199976872	0.217	0.036	2.04015776598934E-14	0
ZNF44	0.339484444174593	0.205	0.032	2.07091664938547E-14	0
MLXIP	0.336156325139485	0.265	0.06	2.12885773838775E-14	0
NBEA	0.374839738906031	0.165	0.017	2.18135907069077E-14	0
ULK3	0.259786658865059	0.129	0.007	2.20147202192801E-14	0
DNAJC2	0.269187069033399	0.277	0.061	2.21989393480817E-14	0
TERF1	0.349079220284089	0.249	0.05	2.23289404638852E-14	0
RGS14	0.325832797020717	0.197	0.029	2.27534568399113E-14	0
GOPC	0.284104938340808	0.257	0.053	2.28985963559085E-14	0
TMED10	0.335996270924308	0.325	0.087	2.29244853828922E-14	0
MPHOSPH10	0.331336928783824	0.241	0.046	2.31450061513056E-14	0
PTPN1	0.300160677188308	0.337	0.089	2.3177878360576E-14	0
RAB22A	0.324840263472541	0.297	0.071	2.32418323918573E-14	0
AP000442.1	0.317631085534268	0.137	0.009	2.43164940668347E-14	0
MTHFD1L	0.435603292328752	0.205	0.032	2.56042523615056E-14	0
AL049869.3	0.324866766468767	0.197	0.029	2.60169218308541E-14	0
EPHB6	0.446040547816455	0.137	0.009	2.70036728612594E-14	0
C1GALT1	0.384314736305171	0.337	0.099	2.71001945091611E-14	0
BORCS5	0.442960293029217	0.289	0.071	2.76742870209869E-14	0
ABCD3	0.356005060298475	0.221	0.038	2.78723866536818E-14	0
RAD50	0.375673057764104	0.205	0.033	2.99086123311126E-14	0
ZRANB3	0.464662664851609	0.185	0.025	3.00355551842488E-14	0
MAPKAP1	0.323093374171743	0.333	0.091	3.34662223377634E-14	0
CERK	0.328972580171351	0.233	0.044	3.60376013761753E-14	0
CNOT4	0.410192575238233	0.402	0.126	3.64855779958962E-14	0
ITGB3BP	0.311762583954581	0.237	0.045	4.15586450495562E-14	0
RANBP9	0.394399924312903	0.373	0.119	4.18089627994139E-14	0
LARP1	0.365776541475325	0.353	0.108	4.18603693330331E-14	0
HSF2	0.318454798744102	0.181	0.024	4.3031556849834E-14	0
HIVEP3	0.344714641214349	0.201	0.03	4.34914571343244E-14	0
MRPS27	0.274610407569928	0.209	0.034	4.39215254429216E-14	0
ZNF431	0.378707756741455	0.225	0.041	4.51667791917277E-14	0
LCOR	0.283596320988497	0.406	0.128	4.61791300296719E-14	0
PDCL3	0.337825420403509	0.217	0.037	4.64668783198407E-14	0
KPNB1	0.301427574500036	0.398	0.123	4.6676908895206E-14	0
TECPR1	0.323988288389646	0.185	0.025	4.91531226536246E-14	0
ZNF83	0.258393983663543	0.265	0.057	4.91595957855705E-14	0
USP42	0.320993512838819	0.185	0.025	5.01908535116565E-14	0
CCDC141	0.315098532856122	0.145	0.012	5.25311354574476E-14	0
EIF5A	0.319403537345784	0.534	0.235	5.4772673972279E-14	0
APOL6	0.37209067695611	0.217	0.037	5.59222354915132E-14	0
NELFCD	0.255631775567781	0.225	0.041	5.8585389718236E-14	0
BTBD9	0.323307539208287	0.426	0.135	5.97080715507056E-14	0
PPP1R16B	0.362749302396886	0.249	0.05	6.00790685721446E-14	0
MYCBP2-AS1	0.392141013733143	0.193	0.029	6.13443252319865E-14	0
EBAG9	0.31298372910152	0.173	0.021	6.15402252404164E-14	0
IARS2	0.324737322389202	0.237	0.046	6.1987645286611E-14	0
SNHG1	0.386340883026318	0.233	0.045	6.33285317299177E-14	0
AC073111.4	0.302290257020338	0.165	0.019	6.58024675701477E-14	0
DPH5	0.27591692357938	0.177	0.022	6.84684339435434E-14	0
YARS2	0.32612064429026	0.177	0.022	6.84685244819246E-14	0
METTL21A	0.250890860950617	0.177	0.022	6.88364092530066E-14	0
TANC2	0.254204623395323	0.245	0.049	7.03524113607732E-14	0
GPR174	0.292834501484159	0.145	0.012	7.52450312002814E-14	0
CCAR1	0.370020854441891	0.257	0.056	7.9198459671611E-14	0
KLRG1	0.363937741272834	0.157	0.016	7.94085315176786E-14	0
GPATCH4	0.277312636372456	0.177	0.022	8.30178702892457E-14	0
KPNA6	0.394915122522404	0.285	0.073	8.3759487483989E-14	0
NOL9	0.351369124154769	0.185	0.026	8.91802812070247E-14	0
PDLIM2	0.306786060261296	0.205	0.033	9.22275932369519E-14	0
NAF1	0.305254211797409	0.201	0.032	9.86969708774421E-14	0
KLHL28	0.260164078624306	0.241	0.048	9.94205535316842E-14	0
ZHX3	0.364624462336599	0.209	0.036	1.02479152958047E-13	0
LYPD3	0.26495929317162	0.124	0.007	1.06268772999804E-13	0
RBBP7	0.260011853193759	0.301	0.075	1.07965547771531E-13	0
CSK	0.319220274025893	0.313	0.082	1.09871920626332E-13	0
FBXO21	0.285196433924511	0.253	0.053	1.10779586198955E-13	0
PRAG1	0.294653887355594	0.124	0.007	1.11486398869081E-13	0
CNPY2	0.392999872440842	0.269	0.062	1.13036946422827E-13	0
SMAD2	0.299078639150228	0.373	0.11	1.14274170964708E-13	0
UFL1	0.260194028664919	0.281	0.065	1.17424548767102E-13	0
IQCB1	0.39467601395118	0.209	0.036	1.18080311557746E-13	0
STUB1	0.306057478453052	0.317	0.085	1.21041525971288E-13	0
DHX8	0.303026471180903	0.253	0.053	1.24549773913542E-13	0
PDSS2	0.447668096353561	0.273	0.063	1.26014446440883E-13	0
PEX14	0.371565268291978	0.177	0.024	1.28537830635467E-13	0
TCEA1	0.348103610348864	0.502	0.214	1.37120167669229E-13	0
SMG5	0.323150079611838	0.237	0.048	1.40305133686007E-13	0
UPF2	0.317254046399489	0.394	0.127	1.40907255937979E-13	0
MRTFA	0.255727500516161	0.422	0.136	1.41499520419822E-13	0
NOL10	0.293083757520808	0.237	0.046	1.44135037732887E-13	0
ME2	0.331774425102121	0.269	0.061	1.47670829382715E-13	0
UTP18	0.287859810683851	0.253	0.054	1.47735946138604E-13	0
GOLGA3	0.331088863890546	0.229	0.045	1.50729421261487E-13	0
PPP3CC	0.435354742218589	0.273	0.065	1.56819027322851E-13	0
NUMA1	0.276480981364853	0.325	0.086	1.68934925316773E-13	0
DDX49	0.326816086670695	0.209	0.036	1.70475098535405E-13	0
ASB3	0.251826576650878	0.305	0.079	1.70576845401078E-13	0
PPP6C	0.389270335606523	0.317	0.089	1.77290005262165E-13	0
PPIP5K2	0.296730258770608	0.293	0.074	1.80990205656787E-13	0
ANKRD13C	0.457988294247041	0.209	0.038	2.01855885016421E-13	0
CD38	0.418890575608519	0.197	0.032	2.03619760272898E-13	0
ZNF326	0.30104620369006	0.305	0.079	2.12344475485931E-13	0
TTC33	0.295421014759263	0.217	0.041	2.21067741416101E-13	0
ITSN2	0.287877584716386	0.526	0.193	2.39276684962288E-13	0
AIMP1	0.287421994147388	0.281	0.067	2.40667883484932E-13	0
TMEM267	0.369355573092848	0.173	0.022	2.41124265493011E-13	0
AL359220.1	0.260648919783715	0.133	0.009	2.57677431028552E-13	0
MED17	0.32470917034012	0.205	0.034	2.58226213533495E-13	0
KDSR	0.257931925327299	0.189	0.028	2.61088323049206E-13	0
TDG	0.369863300228676	0.281	0.07	2.61874043594468E-13	0
HEATR1	0.333787986929732	0.141	0.012	2.63962403906389E-13	0
TRIM14	0.304965511934812	0.205	0.034	2.65652838182595E-13	0
FBXL20	0.324449055547182	0.333	0.093	2.68581258383931E-13	0
PDE7B	0.401075824592968	0.209	0.037	2.81594212735106E-13	0
ARID1A	0.274913873182467	0.365	0.108	2.85994479734948E-13	0
IKBKE	0.283450856331279	0.141	0.012	2.8944307715376E-13	0
SH3YL1	0.25756119459788	0.209	0.036	3.13169644571188E-13	0
TFDP2	0.365239495293549	0.442	0.172	3.31654190895331E-13	0
UMAD1	0.325779205035004	0.277	0.067	3.47267970003397E-13	0
FBXO32	0.267528205598865	0.141	0.012	3.65371692151949E-13	0
FDX1	0.308010256551865	0.209	0.037	3.6666036550688E-13	0
NOM1	0.284889573441622	0.145	0.013	3.69446838212982E-13	0
TBC1D32	0.460665852624282	0.205	0.036	3.72729469348106E-13	0
TDRD3	0.441239555866092	0.209	0.037	3.76971057005053E-13	0
TOGARAM1	0.325658336297307	0.233	0.046	4.03418489463543E-13	0
GIGYF1	0.326448853563895	0.193	0.03	4.34041466396302E-13	0
FAM78A	0.267568553816763	0.153	0.016	4.34127022491797E-13	0
KMT5B	0.354463710487643	0.301	0.081	4.38944053519497E-13	0
GATA3	0.257590749558772	0.157	0.017	4.55236611120456E-13	0
IREB2	0.281980799061678	0.277	0.066	4.57386829497652E-13	0
NFATC2IP	0.305302690744201	0.245	0.053	5.16472727457479E-13	0
RRM1	0.323657433382502	0.193	0.032	5.22628427295732E-13	0
EPRS	0.300328596962845	0.257	0.06	5.53304513522609E-13	0
KLHDC4	0.279379423491248	0.205	0.036	5.56638868531887E-13	0
GPBP1L1	0.280763508321558	0.402	0.14	5.93003072890574E-13	0
ASB7	0.279257535809162	0.169	0.022	6.01591244594288E-13	0
AC093019.2	0.284250971992552	0.124	0.008	6.44916767406764E-13	0
SUSD4	0.265208297934867	0.104	0.003	6.46792394463309E-13	0
PZP	0.305691498730921	0.104	0.003	6.56636612401098E-13	0
LINC01393	0.260352613920404	0.104	0.003	6.71680704410434E-13	0
DNAJA2	0.269980920760941	0.39	0.138	7.44971182437846E-13	0
RTKN2	0.428973347229816	0.124	0.008	7.60488975100286E-13	0
PPM1B	0.26313211648782	0.382	0.12	8.09144514880547E-13	0
CASP8AP2	0.357216511773376	0.241	0.052	8.71811721423126E-13	0
EPB41L4A-AS1	0.274914287373719	0.301	0.082	8.84876835717143E-13	0
WRN	0.464452192134111	0.241	0.054	8.95738912857192E-13	0
MOB4	0.307563973555003	0.325	0.093	8.95815095938206E-13	0
KIAA1328	0.433295905743381	0.193	0.032	8.98111970256486E-13	0
RASGRF2	0.25895244132449	0.257	0.057	9.08297151342819E-13	0
PRKD3	0.284418697593169	0.245	0.053	9.31387450677435E-13	0
ZNF420	0.330282748650396	0.145	0.015	9.56954639719592E-13	0
TP53	0.299049603170699	0.169	0.022	1.04631608428754E-12	0
HDHD5	0.296542313910368	0.161	0.02	1.09047278404412E-12	0
CBWD5	0.266511636519511	0.141	0.013	1.20207834981835E-12	0
RBL1	0.31819755317363	0.161	0.02	1.20877599793577E-12	0
MITD1	0.257965075781446	0.237	0.05	1.21158889931464E-12	0
UBE3D	0.350985396231252	0.145	0.015	1.21611644945529E-12	0
RNF169	0.298453527446602	0.277	0.069	1.23834558026317E-12	0
TMX3	0.26621861684176	0.197	0.033	1.25838235276723E-12	0
ZNF540	0.294001652637575	0.112	0.005	1.26679179989395E-12	0
MTFP1	0.327162817032447	0.141	0.013	1.26828248115399E-12	0
RTTN	0.307943623782649	0.161	0.02	1.27603654175981E-12	0
ANAPC1	0.250388121559829	0.153	0.017	1.29479597375946E-12	0
TMEM259	0.293370983948619	0.237	0.052	1.32592849451482E-12	0
THAP12	0.274023203078568	0.265	0.062	1.33242089571464E-12	0
AC093865.1	0.383708173436699	0.157	0.019	1.34334423526455E-12	0
NAP1L4	0.329656537683102	0.534	0.25	1.4117369852179E-12	0
CWC27	0.300885099879033	0.265	0.063	1.41442555208862E-12	0
CDK11B	0.25821751951444	0.313	0.086	1.43222463758643E-12	0
H2AFY	0.278638133996689	0.406	0.135	1.43383859524382E-12	0
MRPL4	0.274029076620684	0.229	0.046	1.48636516954971E-12	0
ANKRD36	0.351277876472271	0.201	0.036	1.49910299719694E-12	0
XPR1	0.270381068056241	0.361	0.111	1.54219043653392E-12	0
STRN	0.271443583290631	0.333	0.095	1.54875833106731E-12	0
CRNKL1	0.308505396278222	0.213	0.042	1.85353947271519E-12	0
CFAP97	0.319998264902365	0.245	0.056	1.89551481969643E-12	0
THOC1	0.274904702541277	0.229	0.046	1.97570951369851E-12	0
CHD8	0.292797155685626	0.233	0.049	2.01087993222425E-12	0
NOL11	0.305662660922433	0.209	0.038	2.0531317478128E-12	0
FBXL3	0.295631082417357	0.261	0.062	2.10170464981447E-12	0
TMBIM6	0.279119818436682	0.614	0.298	2.20477059454716E-12	0
DDHD1	0.401536153012954	0.297	0.082	2.26277940170374E-12	0
TMX1	0.337700276553148	0.209	0.04	2.36091621708734E-12	0
NOL8	0.300441879475865	0.177	0.026	2.49386896558493E-12	0
MAP3K4	0.321860515863712	0.237	0.052	2.68344580244972E-12	0
SLAIN2	0.29571109028879	0.289	0.074	2.91939839106898E-12	0
TENT4A	0.286823790004616	0.233	0.05	2.94813202251099E-12	0
PUS7L	0.31912081996509	0.169	0.024	3.13211737257115E-12	0
RNF6	0.297451399799739	0.197	0.036	3.13527687876895E-12	0
NUB1	0.29699688575723	0.313	0.09	3.20867833857073E-12	0
MLLT10	0.250121957676059	0.325	0.093	3.22826329655495E-12	0
HADHA	0.25077968583672	0.426	0.153	3.24289491848687E-12	0
AC245297.3	0.295496471303303	0.237	0.052	3.28000319505847E-12	0
OTUD4	0.332333805327243	0.217	0.044	3.34844981042869E-12	0
PUM3	0.339934926289073	0.233	0.05	3.57965956691801E-12	0
NAAA	0.329828440068292	0.209	0.04	3.63282930449046E-12	0
CA5B	0.260038432056006	0.265	0.065	3.75380160248404E-12	0
VPS11	0.296471920383512	0.133	0.012	3.97011096687985E-12	0
MYO9A	0.371888191344253	0.281	0.071	3.98486256169414E-12	0
AC016074.2	0.335767779187041	0.124	0.009	4.04266833994286E-12	0
GTF3C2	0.254740977713458	0.133	0.012	4.0429033332767E-12	0
STAU1	0.368673298858125	0.454	0.19	4.05441350090935E-12	0
ZMYM4	0.29756547826315	0.309	0.087	4.21298098376381E-12	0
AC012146.1	0.263964791222157	0.124	0.009	4.28047144791692E-12	0
PEX1	0.272933537315155	0.129	0.011	4.3075162610747E-12	0
POLB	0.434343117364413	0.205	0.038	4.36672596736313E-12	0
CSE1L	0.264282159073674	0.169	0.024	4.6210136671802E-12	0
SHISAL2A	0.258461382038954	0.129	0.011	4.72657620190192E-12	0
NARS2	0.325049095663379	0.181	0.029	4.81836003885396E-12	0
PPM1K	0.328054727592679	0.209	0.041	4.96160172085243E-12	0
EPB41L5	0.312910024578535	0.157	0.02	5.05456836072857E-12	0
CS	0.288777251777005	0.201	0.037	5.39424282487542E-12	0
NCALD	0.410782130692843	0.209	0.04	5.40616125807418E-12	0
RNF139	0.30045351167375	0.261	0.066	5.49526692397197E-12	0
NMT2	0.302706263056749	0.145	0.016	5.62545055541684E-12	0
PTPN22	0.269958983799652	0.241	0.054	5.90527503075958E-12	0
NDUFA10	0.285940957168957	0.297	0.083	5.9995818641641E-12	0
XYLT1	0.269690429894524	0.269	0.066	6.12413840087578E-12	0
DNAJC21	0.269405791067549	0.309	0.087	6.13293058736534E-12	0
MED27	0.283511818373126	0.221	0.045	6.32425375042465E-12	0
BTAF1	0.277405440786858	0.285	0.075	6.53379197618686E-12	0
MOSMO	0.368812486064786	0.209	0.041	7.04057504843647E-12	0
TBCK	0.28501875120358	0.257	0.062	7.34424031239588E-12	0
AC008964.1	0.26822047110202	0.137	0.013	7.50007080428115E-12	0
ZC3H18	0.316265744066169	0.233	0.052	8.05019295701337E-12	0
PCBP3	0.272741669072149	0.108	0.005	8.16019387724888E-12	0
TOPBP1	0.27348893713394	0.225	0.048	8.36845108751265E-12	0
LPXN	0.279490901755931	0.245	0.057	8.64787549100255E-12	0
UBE4A	0.267091575463104	0.237	0.053	1.02105135222254E-11	0
COX11	0.267391420816748	0.185	0.032	1.13401478712172E-11	0
BAZ1B	0.33507717525682	0.277	0.073	1.13954516473028E-11	0
AC114760.2	0.354880265407328	0.221	0.048	1.14911212782176E-11	0
MOAP1	0.275530426328732	0.205	0.04	1.15287245046284E-11	0
CNOT9	0.289708338949259	0.169	0.025	1.19097740911666E-11	0
TRAPPC9	0.325156419681231	0.357	0.114	1.28228679450237E-11	0
PRH1	0.277376695300399	0.173	0.026	1.29859747582846E-11	0
INVS	0.44244245276454	0.229	0.052	1.35301679723966E-11	0
PCNT	0.309422507361365	0.229	0.053	1.36974734576322E-11	0
NUP133	0.272788491864961	0.169	0.025	1.37298095032072E-11	0
ESF1	0.29832470272662	0.233	0.053	1.52015240173998E-11	0
ZHX2	0.313070882604804	0.321	0.098	1.60427400142045E-11	0
PHF10	0.426033780202552	0.197	0.038	1.63483285882318E-11	0
RIF1	0.264730693519621	0.225	0.048	1.68936241749335E-11	0
PNO1	0.359485741118357	0.189	0.034	1.74356554687718E-11	0
SPATA13	0.289789560496521	0.261	0.065	1.81154955835213E-11	0
PPARD	0.272653591012821	0.221	0.048	1.82712900233876E-11	0
SLC5A3	0.3358159431094	0.12	0.009	1.83806502706755E-11	0
YEATS2	0.275208883287967	0.185	0.032	1.85185951094144E-11	0
UPP1	0.355302553238163	0.225	0.049	1.87078025802302E-11	0
IMPG2	0.273543997414145	0.12	0.009	1.87310661011455E-11	0
BDH1	0.255775439213132	0.12	0.009	1.87310661011455E-11	0
PHRF1	0.256921035619466	0.141	0.016	1.91341537559289E-11	0
C1orf56	0.297224735483737	0.129	0.012	1.98217519380108E-11	0
ARL17A	0.368630927561935	0.253	0.062	2.00583066652831E-11	0
RRAS2	0.371868077725299	0.209	0.042	2.01731111220201E-11	0
ZNF14	0.310807055352696	0.133	0.013	2.03112634201379E-11	0
SMARCC2	0.284857045797986	0.229	0.052	2.04577317482109E-11	0
PGRMC2	0.293010805415058	0.249	0.061	2.05083116786913E-11	0
FAM118A	0.30922978054098	0.173	0.028	2.08812581763671E-11	0
WDPCP	0.382961526670128	0.253	0.062	2.11493893444147E-11	0
VEZT	0.264156789158919	0.269	0.069	2.1291710827824E-11	0
CDK6	0.360517531384126	0.345	0.108	2.18853125575234E-11	0
EHBP1	0.334794839514233	0.237	0.054	2.19814232134123E-11	0
KPNA4	0.260322945463801	0.321	0.098	2.25903007887861E-11	0
NUS1	0.309203573267698	0.221	0.048	2.28236622994636E-11	0
TYW1B	0.322353131830698	0.213	0.044	2.28309523218899E-11	0
STAT5A	0.325827774755114	0.149	0.019	2.28732875710384E-11	0
NSUN2	0.26008158556055	0.153	0.02	2.32483231062107E-11	0
SLAMF1	0.331134808433349	0.141	0.016	2.3541432011775E-11	0
RNF115	0.364615826702693	0.325	0.102	2.37294072353484E-11	0
MPHOSPH9	0.320934413513739	0.169	0.026	2.55425343092129E-11	0
BBS9	0.27144020424962	0.241	0.056	2.98466582736515E-11	0
NBPF12	0.263919385287294	0.169	0.026	3.12182025333265E-11	0
NAA16	0.291713430481257	0.221	0.048	3.19512810989452E-11	0
NDUFV1	0.260698407949313	0.241	0.057	3.2267545707024E-11	0
WNK1	0.344682114066929	0.61	0.308	3.49050782968892E-11	0
SBK1	0.27493997911048	0.104	0.005	4.00630212750821E-11	0
YTHDC2	0.338204239924721	0.221	0.05	4.02261506916468E-11	0
TBC1D2B	0.318373050421245	0.189	0.034	4.07473926075447E-11	0
GGT7	0.307780922682733	0.108	0.007	4.09812545887639E-11	0
MT-ND6	0.262215386694143	0.197	0.037	4.11037042953435E-11	0
PGM2L1	0.391654268730313	0.273	0.078	4.18526117146726E-11	0
PRELID3B	0.277344416863529	0.233	0.057	4.22868878419735E-11	0
AP002387.2	0.270971873693599	0.149	0.02	4.27743017946552E-11	0
TMEM147	0.263718781808317	0.185	0.033	4.36335687594677E-11	0
NDUFAF2	0.298013751202381	0.217	0.048	4.43989014016345E-11	0
TTC27	0.256845126898589	0.165	0.025	5.46753836027778E-11	0
SEC62	0.279873472632156	0.651	0.302	5.47771102318328E-11	0
SCAMP3	0.282449231318965	0.157	0.022	5.58252182106905E-11	0
SLC30A5	0.315924205218457	0.217	0.048	5.71944137295647E-11	0
TBRG1	0.290021823552608	0.285	0.079	5.74557799479769E-11	0
AC097376.3	0.325406672183676	0.197	0.038	5.76853685649013E-11	0
DKC1	0.261572744333	0.201	0.041	5.94510556108046E-11	0
TGOLN2	0.29356703123461	0.329	0.103	6.19646235121393E-11	0
IQCG	0.259057095041191	0.181	0.032	6.76122405775513E-11	0
ABHD18	0.25396676194975	0.177	0.03	6.85614867922541E-11	0
AC131571.1	0.353709067457923	0.12	0.011	7.03077518872656E-11	0
PLEKHJ1	0.254586929680741	0.233	0.054	7.56955194043174E-11	0
POLR1A	0.311208618610461	0.149	0.02	7.66940666115616E-11	0
UBAP2	0.29297899645759	0.217	0.049	8.11869174638009E-11	0
BX890604.2	0.258787025326764	0.124	0.012	8.49053069192515E-11	0
CLUAP1	0.258591865285588	0.141	0.017	1.01725948145628E-10	0
AL157938.2	0.265064672236492	0.141	0.017	1.04517595465965E-10	0
MIATNB	0.258311690103617	0.137	0.016	1.06605361795267E-10	0
CNOT10	0.314704072019894	0.185	0.034	1.07661848496903E-10	0
LYAR	0.385083752015951	0.193	0.038	1.36623920989624E-10	0
POLR2B	0.265710905563978	0.249	0.062	1.38079258097151E-10	0
AKAP8	0.257319312818869	0.273	0.075	1.46185584645967E-10	0
AKAP7	0.286989157531699	0.173	0.03	1.60807424299463E-10	0
ATP6V1H	0.284592230983183	0.253	0.067	1.74743395019345E-10	0
CUBN	0.29873417774361	0.237	0.057	1.78517162418427E-10	0
RPP30	0.267375157482824	0.201	0.042	1.94966080831697E-10	0
ATF6	0.281998260502256	0.317	0.098	2.08816912785725E-10	0
MON2	0.330557806224713	0.337	0.108	2.26898253506595E-10	0
TMEM135	0.290508238126687	0.205	0.044	2.40472536618389E-10	0
BCCIP	0.282664573850273	0.209	0.046	2.54990558035129E-10	0
NRBP1	0.271973135805721	0.305	0.094	2.75861027817561E-10	0
AGO2	0.496327647925695	0.321	0.116	2.79126778482025E-10	0
MRPL42	0.252904127278847	0.205	0.045	2.88718141194324E-10	0
TXLNG	0.30108047905059	0.225	0.053	2.88997524742115E-10	0
PRKCI	0.259791327300822	0.145	0.02	3.23907493103428E-10	0
INO80D	0.320321346462983	0.285	0.085	3.28090622765963E-10	0
MCPH1	0.301258050430831	0.249	0.065	3.34133409375192E-10	0
GPR18	0.280707390401788	0.112	0.009	3.36577992836469E-10	0
POLR2J3	0.294247409193089	0.213	0.048	3.71426749109487E-10	0
PARP11	0.257547909448917	0.137	0.017	3.76961151007959E-10	0
ATP2A3	0.30358462284837	0.193	0.04	3.77365924066539E-10	0
TULP4	0.305306467492123	0.225	0.053	3.93249150273256E-10	0
SMYD2	0.259802010537738	0.116	0.011	3.98974067152767E-10	0
C11orf49	0.424769293417074	0.189	0.038	3.99042752228194E-10	0
LATS1	0.251611290104247	0.193	0.04	4.39270099255365E-10	0
CENPP	0.420139285332249	0.153	0.024	4.40135269850934E-10	0
CEP290	0.310329299551647	0.189	0.038	5.38873938191985E-10	0
UBE3C	0.292196472537552	0.277	0.081	5.48533011728859E-10	0
SF3A3	0.257203088118144	0.213	0.049	6.95527502101462E-10	0
ZNF766	0.293519837561507	0.149	0.022	7.26624301963866E-10	0
NF2	0.250768313957324	0.173	0.032	7.56530664569622E-10	0
VTI1A	0.256306537454976	0.369	0.132	8.43668277077679E-10	0
SLC30A9	0.324168427957398	0.229	0.058	8.60348689919285E-10	0
TOMM70	0.256714553022087	0.165	0.029	9.76914386287237E-10	0
BRIX1	0.27339920336869	0.181	0.036	1.01588268016857E-09	0
BTBD1	0.252767847930242	0.237	0.061	1.02507602246815E-09	0
TMEM248	0.306315004040163	0.273	0.083	1.07783186608912E-09	0
CARNMT1	0.272273386141305	0.133	0.017	1.20014404480284E-09	0
EIF2B3	0.292596109547193	0.145	0.021	1.25004374018449E-09	0
DDX54	0.250283770777107	0.165	0.029	1.26850183493468E-09	0
FTO	0.300687143778037	0.221	0.054	1.32270411389818E-09	0
GTPBP4	0.271043490685984	0.193	0.041	1.32664641727311E-09	0
DNAJB12	0.275871975935884	0.217	0.053	1.33988091677949E-09	0
IKZF3	0.346262763727975	0.189	0.04	1.354381737229E-09	0
PIGK	0.280077989088546	0.161	0.028	1.35778201241959E-09	0
TRMT11	0.279613837092682	0.165	0.029	1.36471763988744E-09	0
STYX	0.279862890145028	0.129	0.016	1.48412448885997E-09	0
SUPT3H	0.399667234904132	0.197	0.042	1.56662916492506E-09	0
UHMK1	0.281954341479358	0.217	0.057	1.58916687024449E-09	0
POLR3H	0.267589947622038	0.112	0.011	1.83400636142631E-09	0
SRPRA	0.255802183590958	0.185	0.038	1.88217027189618E-09	0
SLC25A33	0.254837531242778	0.285	0.087	2.18282861729477E-09	0
ULK4	0.325795331983579	0.225	0.057	2.37748963178004E-09	0
PEX2	0.305387520010973	0.185	0.04	2.56098381997881E-09	0
SLC35A3	0.273450706298093	0.165	0.03	2.60563537789497E-09	0
CEP128	0.31869027486926	0.145	0.022	3.34618552879113E-09	0
SUMF1	0.437059181823126	0.233	0.062	3.41147345057371E-09	0
ZNF141	0.262904142358581	0.145	0.022	3.44553598580931E-09	0
SHLD1	0.362401211957344	0.229	0.067	3.69422524638979E-09	0
PIM2	0.345775664613528	0.221	0.061	3.95535152534767E-09	0
C9orf78	0.433866194787928	0.454	0.225	3.96241431430015E-09	0
SURF4	0.265679805326386	0.257	0.074	3.96292925052741E-09	0
COPS2	0.299026929900648	0.317	0.112	4.21605743989037E-09	0
DHRS4L2	0.28638146381589	0.185	0.04	4.44844779984847E-09	0
ATG14	0.299571276666661	0.249	0.075	4.98194400639039E-09	0
AC074032.1	0.252097650356965	0.173	0.034	5.02344524595043E-09	0
PHF1	0.267612945509836	0.201	0.048	5.13024793291066E-09	0
AC023389.1	0.304439849030486	0.108	0.011	5.46492912000814E-09	0
TTF2	0.267770998884618	0.116	0.013	5.6547409119727E-09	0
RPRD2	0.385993020663122	0.261	0.077	5.70531598881492E-09	0
CLIP4	0.279746075555431	0.1	0.008	5.76498990593478E-09	0
TEX10	0.250637563705648	0.173	0.034	6.62984523737542E-09	0
RNF168	0.293669716376409	0.253	0.073	6.89686822633882E-09	0
OIP5-AS1	0.276225084387649	0.209	0.053	6.95447732721973E-09	0
ODR4	0.296722420126287	0.209	0.052	8.3245411564045E-09	0
RUBCN	0.277584036714011	0.161	0.03	9.98933536539538E-09	0
DDX10	0.284219726468699	0.201	0.048	1.01841764198556E-08	0
TANGO6	0.317702092268313	0.189	0.044	1.05217665187962E-08	0
CAAP1	0.288501182259517	0.193	0.045	1.11472991345531E-08	0
TAF5L	0.252202504412429	0.145	0.024	1.1236079239693E-08	0
HCG18	0.257699912887381	0.157	0.029	1.24096740494435E-08	0
GALNT2	0.309548278798088	0.245	0.071	1.2660945434949E-08	0
PPP2R3A	0.33772555817599	0.137	0.021	1.30332537978003E-08	0
NCKAP1L	0.303122920813098	0.189	0.044	1.36684168904396E-08	0
NUDCD3	0.265765445149187	0.181	0.04	1.57289201464629E-08	0
SLC30A7	0.262800177683323	0.169	0.034	1.65514461909606E-08	0
ETV3	0.260675581452757	0.173	0.036	1.79094336372698E-08	0
CLSTN1	0.254787635564882	0.189	0.044	1.87668136265191E-08	0
HAUS3	0.252923884342732	0.124	0.017	1.95525136349634E-08	0
TMEM134	0.25152499503145	0.193	0.045	2.0242924508094E-08	0
ZMYND8	0.260998222178486	0.289	0.095	2.10734420369601E-08	0
ZNF383	0.26450167081216	0.112	0.013	2.20919025292954E-08	0
NEPRO	0.292972157494902	0.157	0.03	2.36454914805669E-08	0
ARL17B	0.281312197120654	0.12	0.016	2.46367836617951E-08	0
PPAT	0.260366836291849	0.112	0.013	2.6502766572736E-08	0
AL136962.1	0.301704125194003	0.108	0.012	3.01401672086437E-08	0
FASTKD2	0.269863335322979	0.161	0.032	3.10366802346554E-08	0
ABCB7	0.301456397814016	0.209	0.056	3.73469571629847E-08	0
WDR59	0.264130303792246	0.169	0.037	4.94819924942782E-08	0
CDC27	0.274831234828204	0.349	0.148	6.24638386076396E-08	0
ATP8B1	0.263136515245098	0.129	0.02	6.81941470219869E-08	0
CCZ1B	0.25799209175609	0.124	0.019	7.12916056551203E-08	0
HACD2	0.30958586332647	0.116	0.016	8.58951440932812E-08	0
ALG11	0.262910929107939	0.108	0.013	1.1038047341807E-07	0
STAG3	0.261140081638544	0.108	0.013	1.19733175160183E-07	0
TMEM59	0.259719732413884	0.466	0.239	1.20778653319617E-07	0
WASHC2A	0.287098024922657	0.153	0.032	1.22702532284466E-07	0
ATRN	0.359805706757766	0.173	0.04	1.31696830716478E-07	0
ATXN3	0.284157472389175	0.257	0.083	1.33856794347983E-07	0
HS2ST1	0.266661762437632	0.213	0.058	1.42652158233035E-07	0
SCAP	0.261325475432304	0.149	0.029	1.45492827732355E-07	0
TRIM4	0.257853862686665	0.169	0.038	1.50410941072508E-07	0
DAPK1	0.364540035039126	0.157	0.033	1.55613196410518E-07	0
TXNDC16	0.272339572339816	0.157	0.033	1.70490605594385E-07	0
ZFPM1	0.251762081360185	0.133	0.024	1.94113726805942E-07	0
LINC01278	0.280396747060903	0.169	0.038	1.99883071260166E-07	0
ZNF75D	0.3025587214823	0.129	0.021	2.0923757335139E-07	0
LINC01184	0.274618240279733	0.177	0.042	2.32524868951823E-07	0
CUL4A	0.30442405146379	0.329	0.142	3.08229997367971E-07	0
USP37	0.277272884661742	0.141	0.026	3.73532221272214E-07	0
DGCR2	0.257544078612395	0.201	0.057	3.92410018264889E-07	0
SLC24A1	0.271031715567601	0.145	0.029	4.49003414209824E-07	0
WDR45B	0.264709752211254	0.233	0.07	5.29233299952878E-07	0
POM121	0.260398552950688	0.185	0.048	5.34087786356638E-07	0
OSBPL3	0.25781779468962	0.12	0.02	8.64167412640322E-07	0
BIRC2	0.304370012077791	0.333	0.151	1.18904047782255E-06	0
DRAM2	0.252516299684255	0.221	0.069	1.22392305807289E-06	0
EFR3A	0.274824070084486	0.249	0.082	1.33756117944192E-06	0
GNPTAB	0.269672343277313	0.181	0.048	1.82887310721781E-06	0
SETDB1	0.260729730925934	0.1	0.013	2.30790198717246E-06	0
ANKH	0.439981479487705	0.205	0.07	2.92120953039831E-06	0
RAB3IP	0.277190466658394	0.153	0.037	0.0000029437334147498	0
LINC02328	0.319964223923553	0.116	0.02	3.16704601211757E-06	0
NSD2	0.262591159474615	0.169	0.045	4.83418055530353E-06	0
SHLD2	0.270559328539231	0.181	0.05	5.43843989552176E-06	0
HEATR3	0.251290408783708	0.104	0.016	5.63963409349794E-06	0
AC005480.1	0.263290033878549	0.1	0.015	7.15324745882186E-06	0
CARMIL1	0.305724798310392	0.133	0.028	7.62157125285125E-06	0
SRRT	0.261199442482272	0.177	0.049	8.39182072612322E-06	0
UST	0.324232702702039	0.129	0.026	0.0000100485803431149	0
ZER1	0.285902615948712	0.173	0.053	0.0000142638056687776	0
TMEM126A	0.262969565705067	0.169	0.049	0.0000412479780251517	0
PCGF5	0.269072498719101	0.43	0.247	0.0000825898027986281	0
KIAA1958	0.25353121553052	0.161	0.046	0.000123850776062122	0
AP000787.1	0.386593651866415	0.153	0.05	0.0015197028267024	0
DDB1	0.305324667954216	0.217	0.098	0.00376213348968752	0
IFI27	4.17201008201169	0.925	0.109	2.49203121045929E-133	1
IFITM3	3.63045836197121	0.856	0.107	4.15701483549489E-116	1
GNG11	3.54037921610033	0.945	0.169	1.07843993914592E-115	1
CAV1	3.46181449279559	0.861	0.106	7.65371766745737E-114	1
VIM	3.90370359352616	0.98	0.573	9.11719976292767E-96	1
H19	2.76756409369549	0.896	0.182	2.26066044771821E-89	1
S100A16	2.75719764892669	0.547	0.025	1.31540642267818E-83	1
ANXA2	2.8813320505668	0.697	0.1	1.22525197471578E-82	1
NRN1	2.84903819622211	0.552	0.031	2.71037544073588E-81	1
NNMT	2.82867101638765	0.527	0.026	1.92042689780155E-79	1
ID1	2.92749118291752	0.682	0.093	9.25633610436243E-77	1
SELENOW	2.98150883328961	0.806	0.234	7.77917913247326E-75	1
ID3	2.92246377193981	0.687	0.102	1.88066135352197E-74	1
RAMP2	2.53660553236744	0.632	0.071	4.27809545183448E-74	1
TMSB10	2.11062542295767	0.985	0.644	2.17354681050797E-72	1
BEX3	3.02090039478761	0.632	0.101	1.12276255654425E-66	1
S100A10	3.08645137214612	0.811	0.353	1.26491039032252E-61	1
TPT1	1.56253852265213	0.995	0.835	1.32480721186528E-60	1
NME2	2.56760282751628	0.811	0.372	6.08630401471605E-60	1
CALM1	2.17797913691552	0.886	0.572	1.49335410231774E-57	1
MYL12B	2.88610110500103	0.826	0.473	5.05453194434347E-57	1
SERF2	1.71615731367991	0.935	0.784	8.79624140821919E-57	1
RPL27A	1.833641155256	0.955	0.549	2.05603626717674E-56	1
PPIA	2.30546367519112	0.841	0.471	3.68215131722491E-55	1
CAVIN3	2.47647899747577	0.448	0.04	2.13917383797613E-54	1
RPS14	1.57305905710634	0.975	0.649	9.5163125557738E-53	1
SOX18	2.28079692512222	0.473	0.051	3.66402267219204E-52	1
CAVIN1	2.20363666624464	0.502	0.065	1.01875720393349E-51	1
IGF2	0.95563250393645	0.811	0.199	2.28769098231917E-51	1
LGALS1	2.65786579419212	0.617	0.139	1.54006331915273E-48	1
RPL8	1.59452226584041	0.94	0.586	5.32483661792464E-48	1
FKBP1A	2.43271384657692	0.622	0.165	8.97060745033907E-48	1
RPLP0	1.77122797362661	0.891	0.525	1.05862447145114E-47	1
ACTG1	2.05302599670879	0.856	0.517	1.21870222417806E-46	1
ECSCR	2.03211356055974	0.413	0.04	1.5049910281333E-46	1
RPLP1	1.39651237757179	0.98	0.706	3.56328466741834E-46	1
IDO1	2.3139108258722	0.433	0.05	6.50428615568751E-46	1
RPL15	1.42860802224674	0.97	0.583	7.95457571714841E-46	1
RPL26	1.3574807609686	0.99	0.575	5.86506690043735E-45	1
S100A13	1.89409441035137	0.418	0.044	6.98401284535648E-45	1
PTMS	2.12135646980268	0.537	0.102	1.12675318647033E-44	1
RPL24	1.52676929290078	0.935	0.59	1.81164037460281E-44	1
RPL23	1.860592863554	0.876	0.5	2.04544108427232E-44	1
RHOC	1.94364397734846	0.443	0.057	3.44471910596537E-44	1
RPL36	1.54568784567596	0.93	0.571	4.35161530193308E-44	1
RHOB	1.95322658153665	0.597	0.126	2.02422946006331E-43	1
MYL6	1.70671618934944	0.861	0.751	2.08201804545552E-42	1
CAV2	2.01342722956031	0.363	0.032	6.28633511274194E-42	1
RPL37A	1.52746598772373	0.92	0.565	1.03883952592192E-41	1
LMO2	2.19044585247033	0.443	0.072	2.84863351891878E-41	1
RPL7A	1.38237197563126	0.975	0.581	1.01497316160958E-40	1
RPL41	1.24931950298825	0.995	0.792	1.2580365288369E-40	1
RPS8	1.32212831021157	0.99	0.626	1.53876079229373E-40	1
VAMP5	2.46997564605602	0.502	0.116	9.17395737509603E-40	1
DSTN	2.60388812641381	0.607	0.209	9.32743125331782E-40	1
RPLP2	1.34906672030353	0.965	0.653	1.72310564926567E-39	1
RPS13	1.33353847698802	0.965	0.586	2.77392776946487E-39	1
RPL18	1.28271997533366	0.985	0.598	3.78876494774966E-39	1
EEF1A1	1.33763772814464	0.985	0.685	6.44040410373919E-39	1
YBX1	1.67476626316888	0.836	0.632	2.13022488124468E-38	1
ATOX1	2.25057811920496	0.478	0.101	2.97791707049465E-38	1
RPL14	1.37091177250885	0.94	0.577	6.45514438451506E-38	1
CDC42EP5	1.76589907286971	0.259	0.009	2.18433750637471E-37	1
CCDC85B	2.13075905363055	0.652	0.259	2.92129140086974E-37	1
RNASE1	2.01685343943928	0.358	0.039	2.99107952988833E-37	1
FAM89A	2.0172636914141	0.348	0.036	4.66178803772092E-37	1
GAPDH	2.02676275898772	0.781	0.505	7.16115858113008E-37	1
RPS28	1.29694681678383	0.97	0.629	8.17158747464943E-37	1
CNN3	1.96145933606049	0.393	0.055	1.07622079087659E-36	1
SRP14	2.14202330129574	0.766	0.546	1.90155275647367E-36	1
DYNLL1	2.14517092577575	0.756	0.468	2.0503941634954E-36	1
RPS18	1.24794399952965	0.99	0.616	2.86438929732337E-36	1
RPL10	1.24059847380856	0.995	0.638	6.3216523576971E-36	1
[truncated: 11,075 more rows]
