# Supplementary material for: scRNA-seq revealed transcriptional signatures of human umbilical cord primitive stem cells and their germ lineage origin regulated by imprinted genes
Source: Sci Rep. 2024 Nov 26;14:29264. doi: 10.1038/s41598-024-79810-4 (PMC11589151; doi:10.1038/s41598-024-79810-4)
Supplement: Supplementary file 7 — Supplementary Information 7. [file 41598_2024_79810_MOESM8_ESM.xlsx]

## Sheet: ac133_vsel.markers
Table. 2 Differentially expressed genes in CD133+Lin-CD45- cells with the division to clusters.
gene	p_val	avg_log2FC	pct.1	pct.2	p_val_adj	cluster
HBA2	1.2384460226907e-201	1.22964691119735	1	0.906	2.52283839282323e-197	0
HBA1	5.78181156249473e-192	1.21521763744785	1	0.808	1.1778128333958e-187	0
BPGM	1.16640668092254e-176	1.24191913147011	0.984	0.441	2.3760870497073e-172	0
HBG1	5.80325356929097e-165	1.18349915824965	1	0.812	1.18218078460026e-160	0
HBG2	1.46273093658972e-154	1.14684919074152	1	0.962	2.97972919092691e-150	0
SNCA	2.0760301005441e-153	1.086257254501	0.994	0.512	4.22908091781838e-149	0
GABARAPL2	4.43002753102202e-151	0.988321136436362	0.992	0.626	9.02440908344497e-147	0
ALAS2	2.90235929788756e-146	1.08089419557928	0.997	0.492	5.91239612572675e-142	0
UBB	2.57529662057381e-142	1.028133222518	0.999	0.844	5.24613674577091e-138	0
HBB	1.41497636780809e-141	1.22149450491418	1	0.931	2.88244835886186e-137	0
SELENBP1	2.78226415674922e-137	0.994178180979825	0.966	0.436	5.66775031371383e-133	0
BNIP3L	6.85547458317614e-132	0.857164135349122	0.996	0.644	1.39652872733881e-127	0
MKRN1	1.95575442204207e-122	0.963163583657391	0.932	0.503	3.9840673331419e-118	0
SLC25A39	3.1782168495856e-121	0.907386348652683	0.985	0.511	6.47434554429083e-117	0
DCAF12	5.35369053800029e-117	0.827053668532894	0.838	0.355	1.09060029949604e-112	0
FKBP8	2.0562283578822e-114	0.798675206029543	0.986	0.607	4.18874278784182e-110	0
TENT5C	5.51889732903955e-111	0.803432372792028	0.914	0.427	1.12425457489865e-106	0
FAM210B	2.08634981065922e-109	0.795233553174011	0.946	0.454	4.2501031992939e-105	0
NCOA4	1.2504511241063e-105	0.749852744996251	0.987	0.614	2.54729398491695e-101	0
CCNDBP1	2.01583555782059e-98	0.745753740142012	0.907	0.462	4.10645861483632e-94	0
KRT1	4.559793681951e-97	0.876651856841667	0.714	0.299	9.28875570950239e-93	0
IFIT1B	2.61763353888744e-95	1.01663991034607	0.683	0.261	5.3323812820676e-91	0
SLC25A37	1.01996307624021e-94	0.684726569044964	0.999	0.641	2.07776678260893e-90	0
BSG	2.33952823447843e-94	0.71184558654606	0.95	0.505	4.765852966456e-90	0
MPP1	2.37842016529428e-94	0.677147322297408	0.952	0.511	4.84507971872097e-90	0
GMPR	1.12998274339612e-92	0.636377933044794	0.814	0.352	2.30188784657224e-88	0
BCL2L1	1.62995766338185e-92	0.732099421290802	0.776	0.351	3.32038675607517e-88	0
PITHD1	1.51848755414149e-91	0.909262595051297	0.837	0.45	3.09331099654162e-87	0
GSPT1	6.68753076933285e-91	0.783332542832111	0.939	0.559	1.3623168930208e-86	0
TRIM58	9.66094924396337e-90	0.600404446362145	0.862	0.379	1.96803197048778e-85	0
RNF10	9.12198824872958e-85	0.632422412110078	0.922	0.542	1.8582402261487e-80	0
ADIPOR1	1.28015713261907e-82	0.638443845523323	0.854	0.424	2.6078080948583e-78	0
BLVRB	3.24173932120949e-79	0.659836866321494	0.998	0.625	6.60374717123584e-75	0
TERF2IP	9.44451499487818e-79	0.661147450093015	0.927	0.572	1.92394214960663e-74	0
GYPB	1.87974167430675e-77	0.429605670125436	0.866	0.41	3.82922176473028e-73	0
FECH	2.81904663363104e-76	0.603720242200368	0.819	0.392	5.74267989736979e-72	0
RIOK3	2.55279123755871e-75	0.635809814872466	0.944	0.602	5.20029103003086e-71	0
GUK1	5.11788220021246e-74	0.603215037040803	0.974	0.68	1.04256378300528e-69	0
GLRX5	2.42354650326983e-73	0.550618053548174	0.952	0.542	4.93700658181096e-69	0
HBM	4.03330173862569e-73	0.56804021655806	0.982	0.52	8.2162389717544e-69	0
STRADB	1.54842267302643e-71	0.576540235981099	0.76	0.369	3.15429182722214e-67	0
AHSP	2.48163141970168e-71	0.491648638682871	0.991	0.493	5.05533136507429e-67	0
HAGH	5.1988668381804e-71	0.59935229754884	0.852	0.454	1.05906116360573e-66	0
HEMGN	4.52880004048649e-70	0.360381147238758	0.861	0.429	9.22561856247504e-66	0
RBM38	3.606786401318e-68	0.622974220068782	0.884	0.487	7.3473845781249e-64	0
HBQ1	1.876451769252e-65	0.594526721176259	0.642	0.298	3.82251989914325e-61	0
OAZ1	8.62967885642183e-65	0.453182214092398	0.994	0.853	1.75795187984169e-60	0
PHOSPHO1	4.64583716455861e-62	0.568959939239254	0.567	0.242	9.46403488792235e-58	0
MYL4	5.77484674088644e-62	0.539677352536697	0.798	0.405	1.17639402958598e-57	0
MXI1	7.01968484001559e-62	0.542339791752329	0.83	0.483	1.42997999875958e-57	0
FBXO7	2.13286918160718e-60	0.56180727603094	0.826	0.486	4.34486780985198e-56	0
MARCH8	3.68193804352528e-60	0.523195448020691	0.686	0.337	7.50047598846536e-56	0
CDC34	1.06585685946054e-59	0.552189653765632	0.668	0.338	2.17125700840707e-55	0
AC104389.5	2.36514415207478e-58	0.551251511558865	0.608	0.293	4.81803515219154e-54	0
EPB42	4.80096780959576e-57	0.473726914302081	0.803	0.4	9.78005152492753e-53	0
R3HDM4	2.29038595709783e-56	0.521102767537811	0.681	0.35	4.66574523320398e-52	0
FBXO9	2.53734541317092e-54	0.539341744943692	0.77	0.435	5.16882634117049e-50	0
YOD1	5.50924727982431e-53	0.515981295878195	0.556	0.253	1.12228876337301e-48	0
CISD2	8.00990108528175e-46	0.468433554721529	0.652	0.355	1.63169695008275e-41	0
GYPC	3.01187427073609e-44	0.342990274288372	0.979	0.686	6.13548907691649e-40	0
HBD	1.0701820448104e-37	0.900379943422899	0.429	0.204	2.18006784348326e-33	0
SLC6A8	5.26433851818763e-37	0.392812338872429	0.364	0.158	1.07239839954e-32	0
NFIX	1.68866748095103e-35	0.365741309027808	0.525	0.27	3.43998452544534e-31	0
UBE2H	7.18667207663737e-35	0.306036252274394	0.887	0.589	1.4639969687318e-30	0
GLUL	1.86712452219886e-33	0.271758972565849	0.789	0.487	3.80351936417131e-29	0
ISCA1	1.15874746078632e-32	0.351710835516199	0.739	0.458	2.36048445236781e-28	0
SESN3	2.93214865443853e-32	0.362029221717004	0.486	0.253	5.97308002395672e-28	0
CDKN2D	4.09420306769513e-32	0.353444082026228	0.741	0.482	8.34030106920174e-28	0
FAM104A	1.31382678602496e-29	0.305900092947508	0.526	0.292	2.67639654581145e-25	0
ASCC2	1.70766239802918e-29	0.326577761479604	0.432	0.226	3.47867907102524e-25	0
DPM2	2.19040069844533e-29	0.325126643148639	0.546	0.312	4.46206526280297e-25	0
YPEL3	4.25183955452068e-29	0.313747975533788	0.77	0.507	8.66142235651408e-25	0
LINC00486	1.4163865440969e-28	0.325462500735102	0.727	0.478	2.88532102897979e-24	0
EIF1B	2.3321436309934e-28	0.348521397371326	0.726	0.476	4.75080979069666e-24	0
ZMAT2	2.41949498364581e-28	0.331864636230526	0.53	0.3	4.92875323118488e-24	0
OSBP2	9.1379483942136e-26	0.271197982685589	0.455	0.251	1.86149146738525e-21	0
GPR146	1.12670810393908e-25	0.312754978107857	0.305	0.143	2.29521707853431e-21	0
ATP6V0C	3.08779323507637e-25	0.283318342124295	0.849	0.618	6.29014359917407e-21	0
MAP1LC3B	6.64598033499783e-25	0.25307109063438	0.842	0.609	1.35385265404241e-20	0
MAP2K3	1.41640035500923e-24	0.34257442183071	0.653	0.425	2.88534916318931e-20	0
FIS1	6.2583814924025e-24	0.312849779663406	0.777	0.548	1.27489489381731e-19	0
YBX3	4.8399975559161e-22	0.316657473791622	0.852	0.651	9.85955902115669e-18	0
OPTN	8.3874675183586e-22	0.256581359679394	0.57	0.358	1.70861100816483e-17	0
PIGC	1.8195853873017e-21	0.304921363257854	0.361	0.201	3.7066773924723e-17	0
ACP1	4.21837499197393e-21	0.264739881294101	0.644	0.429	8.59325169615008e-17	0
PSMF1	1.15546907022659e-20	0.29002304809174	0.585	0.374	2.35380604295859e-16	0
CA1	1.27342725174561e-20	0.284502487296102	0.375	0.206	2.59409865453098e-16	0
TMEM158	3.09591255847087e-20	0.492249021177716	0.231	0.105	6.30668347286101e-16	0
RAB2B	4.32374730727015e-19	0.28121921907173	0.383	0.217	8.80790563964001e-15	0
RUNDC3A	8.23082449536476e-19	0.291479202198115	0.227	0.107	1.67670125795076e-14	0
HPS1	2.14307399658626e-17	0.253193334404588	0.359	0.207	4.36565603844588e-13	0
C9orf78	2.12605320426309e-15	0.253760226160558	0.631	0.438	4.33098298240435e-11	0
TMCC2	2.90586261453068e-123	1.32601535582375	0.621	0.175	5.91953273206045e-119	1
HMBS	5.40997700970473e-119	0.965968706874683	0.729	0.248	1.10206641664695e-114	1
UBB	9.61093810143454e-116	1.1104305639413	0.997	0.867	1.95784420064323e-111	1
GLRX5	3.78678550679892e-114	1.10810845240581	0.983	0.593	7.71406075590007e-110	1
TRIM58	7.85009525857561e-108	0.982015650106301	0.905	0.438	1.59914290512444e-103	1
NCOA4	9.06154855130406e-108	0.905107695508918	0.992	0.667	1.84592805538615e-103	1
BPGM	1.47013001684976e-106	1.03363678728609	0.976	0.522	2.99480185732464e-102	1
BSG	8.28142456204134e-105	1.04420874886186	0.951	0.57	1.68700899753344e-100	1
BLVRB	4.45405927417286e-102	0.95095284674855	0.995	0.68	9.07336414741753e-98	1
RBM38	1.54816366121033e-101	0.972872701263537	0.933	0.532	3.15376419425155e-97	1
PNP	2.228648339148e-100	1.04537337447754	0.777	0.336	4.53997953167838e-96	1
SLC4A1	1.4099643343048e-98	0.719938139871787	0.965	0.486	2.87223834541231e-94	1
EPB42	1.14242585112565e-97	0.875758698835929	0.895	0.435	2.32723570132807e-93	1
BNIP3L	2.0825140545081e-97	0.861107644454098	0.995	0.696	4.24228938043845e-93	1
SELENBP1	1.00645489082148e-96	0.9171140407402	0.965	0.514	2.05024925809243e-92	1
ALAS2	1.17168394079481e-91	0.956078365082354	0.998	0.566	2.3868373557931e-87	1
DCAF12	4.86305325737252e-91	0.888247223765824	0.872	0.417	9.90652579059355e-87	1
PITHD1	3.88851158465757e-88	0.995390381586174	0.894	0.492	7.92128694910594e-84	1
TENT5C	1.18186628371309e-87	0.841381192867856	0.933	0.493	2.40757980655194e-83	1
NFIX	7.71048014404588e-85	0.766888747525042	0.681	0.265	1.57070191014359e-80	1
AHSP	4.40511624418839e-84	0.804963482883752	0.987	0.567	8.97366230103617e-80	1
KLF1	5.58086811807351e-84	0.789990000846408	0.575	0.196	1.13687864433275e-79	1
HBA2	7.60951233580791e-84	0.918834891450029	1	0.92	1.55013375792743e-79	1
SLC25A37	6.35330104758296e-83	0.772973860534969	0.997	0.694	1.29423095640312e-78	1
HBA1	5.77381763179992e-82	0.906245168951838	1	0.836	1.17618438977396e-77	1
SNCA	8.87972935231767e-82	0.845756285628901	0.992	0.583	1.80888966636063e-77	1
CCNDBP1	3.95378216025858e-80	0.845395963691412	0.914	0.525	8.05424963866275e-76	1
GSPT1	6.97441971039839e-80	0.882745276183958	0.941	0.614	1.42075903920526e-75	1
HBG1	7.02707180885016e-80	0.926878450693147	1	0.84	1.43148479818087e-75	1
SLC25A39	3.01906340448283e-79	0.815997314163564	0.986	0.58	6.15013406127197e-75	1
GMPR	2.09092457620879e-77	0.811056064860672	0.83	0.415	4.25942245419493e-73	1
FECH	1.72469103884552e-75	0.787436439880153	0.848	0.446	3.51336811523221e-71	1
MPP1	2.30833168180784e-75	0.720233522772728	0.956	0.574	4.70230246901076e-71	1
RNF10	6.39203111339675e-75	0.726264283975259	0.941	0.593	1.30212065811005e-70	1
UBE2H	1.3125419954033e-74	0.748794936550958	0.937	0.62	2.67377929883606e-70	1
HBM	4.16396914728881e-74	0.911871311749383	0.981	0.588	8.48242154994204e-70	1
IFIT1B	6.54922683934472e-74	1.21341811873614	0.7	0.318	1.33414299944291e-69	1
ADIPOR1	6.56508292173325e-74	0.747705523490721	0.881	0.48	1.33737304198628e-69	1
GUK1	1.21404131735009e-73	0.732837145106991	0.981	0.721	2.47312356757387e-69	1
HBB	2.94183650076628e-73	0.825229985505217	1	0.941	5.99281513571099e-69	1
FKBP8	3.27181321287715e-73	0.70379424018611	0.987	0.662	6.66501069595205e-69	1
MKRN1	9.21762394302052e-73	0.791454594535277	0.93	0.566	1.87772217343271e-68	1
GABARAPL2	2.21363794380963e-72	0.697746809101458	0.986	0.681	4.5094018553346e-68	1
FAM210B	6.24630653264635e-69	0.722522181931172	0.94	0.527	1.27243510376539e-64	1
ARL4A	1.71577143469473e-68	1.02823208132149	0.789	0.478	3.49519798961663e-64	1
HBG2	1.06089056608236e-66	0.887338896863669	1	0.967	2.16114017216639e-62	1
TERF2IP	1.32150900854049e-66	0.739301421732582	0.945	0.619	2.69204600129783e-62	1
ANKRD9	4.47491325558674e-66	0.72090107637863	0.55	0.204	9.11584579295574e-62	1
BCL2L1	9.79517216235355e-65	0.658696093559345	0.802	0.407	1.99537452119304e-60	1
MARCH8	7.06078347189252e-64	0.614655755259989	0.762	0.367	1.43835220105922e-59	1
CAT	3.16907832481006e-63	0.714240349003398	0.818	0.466	6.45572945547058e-59	1
MYL4	6.52398870163304e-63	0.732765098214148	0.846	0.45	1.32900173840967e-58	1
RIOK3	1.26698856826661e-62	0.672052472342936	0.964	0.647	2.58098241241591e-58	1
KRT1	4.27699732612289e-62	0.767011795503376	0.737	0.353	8.71267125304495e-58	1
TSPAN5	9.62310308731263e-62	0.625611686455293	0.716	0.342	1.96032232991646e-57	1
LYL1	2.23438496276348e-61	0.791184291007554	0.745	0.387	4.55166560764548e-57	1
GYPB	3.23886751862315e-60	0.601510705570145	0.881	0.473	6.59789702218721e-56	1
CDC34	4.15204642362052e-59	0.650555583308549	0.746	0.365	8.45813376955736e-55	1
STRADB	1.12854110869643e-58	0.618622642280964	0.8	0.416	2.29895109252551e-54	1
HBQ1	1.45761182066771e-58	0.645841182722931	0.702	0.332	2.96930103988219e-54	1
HEMGN	1.46589372780114e-58	0.624509456842024	0.886	0.486	2.98617211290371e-54	1
EIF2AK1	3.92304823483549e-58	0.561657335797203	0.81	0.447	7.99164155918337e-54	1
PHOSPHO1	7.26569670240003e-58	0.674795287418827	0.618	0.276	1.48009507524591e-53	1
PSMF1	1.56801616772428e-57	0.631654213993614	0.724	0.368	3.19420573527112e-53	1
MAP2K3	1.54609179446258e-56	0.691416122634478	0.773	0.426	3.14954359449972e-52	1
FBXO9	2.87194978898123e-56	0.658525199073533	0.832	0.467	5.85044891513367e-52	1
PRDX2	4.73108244557842e-56	0.25428079236244	0.981	0.626	9.6376880498878e-52	1
MOSPD1	4.10045994657694e-54	0.508676856705308	0.395	0.125	8.35304695717189e-50	1
YOD1	6.10322398451314e-54	0.600118695377068	0.616	0.281	1.24328775788517e-49	1
IBA57	8.86458126747535e-54	0.584705810728437	0.345	0.098	1.8058038499974e-49	1
CR1L	5.94016139785113e-53	0.552321136798132	0.483	0.181	1.21007027835625e-48	1
SLC1A5	4.04399296476646e-49	0.555829623591289	0.482	0.192	8.23801806852576e-45	1
RAD23A	2.46961359084439e-48	0.514421810520242	0.807	0.477	5.03084984590911e-44	1
TCP11L2	6.73052656373192e-47	0.589052839569666	0.704	0.377	1.37107556629783e-42	1
CMAS	3.90160221640595e-46	0.450945553111926	0.623	0.29	7.94795387504055e-42	1
GYPA	2.08040597813098e-45	0.429682357936932	0.618	0.3	4.23799501805063e-41	1
REXO2	1.44240386655566e-44	0.566947737286008	0.621	0.307	2.93832091656054e-40	1
STOM	2.22325063885211e-44	0.409565466742768	0.615	0.29	4.52898387640564e-40	1
NFE2	2.71886281132441e-43	0.44320449149183	0.518	0.22	5.53859543294896e-39	1
SLC2A1	1.07916886701142e-42	0.426269295747966	0.387	0.136	2.19837489898896e-38	1
MXI1	1.34281881092815e-42	0.518016478953315	0.862	0.525	2.73545619974174e-38	1
R3HDM4	1.65605368191789e-42	0.499170644151697	0.726	0.387	3.37354695543494e-38	1
HAGH	2.06490433720265e-42	0.503497290582261	0.854	0.512	4.20641662531551e-38	1
SIAH2	2.92727433043178e-42	0.509226747388042	0.632	0.326	5.96315053852258e-38	1
LPIN2	5.21234674633371e-42	0.520285078097325	0.59	0.281	1.06180715569564e-37	1
TSPO2	5.53946900925265e-41	0.303124812814448	0.293	0.086	1.12844523187486e-36	1
ISCA1	6.54221626874205e-41	0.537840939841575	0.796	0.484	1.33271487610544e-36	1
SEC62	8.87189275328294e-41	0.560801700251015	0.788	0.502	1.80729327277127e-36	1
SMIM5	1.52580488907095e-40	0.393224144397563	0.41	0.156	3.10821713952642e-36	1
UROD	2.25525359666749e-39	0.346222868254921	0.602	0.292	4.59417710177135e-35	1
DPM2	7.37333804065295e-39	0.52842816113019	0.624	0.325	1.50202269226141e-34	1
GLUL	8.20105176506176e-39	0.475365396745494	0.824	0.522	1.67063625506073e-34	1
SMOX	1.07788960149791e-38	0.604066003638907	0.666	0.363	2.19576890721139e-34	1
FBXO7	4.90047705245172e-38	0.467978174781753	0.846	0.53	9.9827618035494e-34	1
GYPC	1.23848297258863e-36	0.384904397270199	0.981	0.728	2.5229136634603e-32	1
OSBP2	2.55404114921245e-36	0.427481784727767	0.537	0.259	5.20283722506069e-32	1
FIS1	3.55144997156881e-36	0.55502183354361	0.835	0.566	7.23465873708282e-32	1
PCGF5	7.82794234090117e-36	0.508864933703218	0.721	0.421	1.59463013426498e-31	1
SOD1	9.8411958693236e-35	0.571274183533323	0.772	0.474	2.00475001053991e-30	1
FAM104A	1.72710087838425e-34	0.472470360576178	0.59	0.309	3.51827719935655e-30	1
CISD2	1.22115275251281e-33	0.487847299091041	0.68	0.391	2.48761027214385e-29	1
RHCE	1.78776797769249e-33	0.291560885623174	0.347	0.132	3.64186214735738e-29	1
ANK1	3.7511168017164e-33	0.349157211244336	0.491	0.232	7.64140003677647e-29	1
RBX1	5.75306244070869e-33	0.386651674789089	0.813	0.51	1.17195634979677e-28	1
ACP1	8.1258205357295e-33	0.539499010554381	0.724	0.439	1.65531090133346e-28	1
OAZ1	2.58484167527849e-31	0.359974790215341	0.99	0.875	5.26558097670981e-27	1
RSAD2	2.92574456525938e-31	0.367008816774416	0.242	0.077	5.96003425388989e-27	1
AC104389.5	3.14829863200702e-31	0.403738561844867	0.615	0.337	6.41339914326149e-27	1
C9orf78	1.39739126787716e-30	0.52138659748547	0.7	0.447	2.84662575179257e-26	1
CCS	1.53237881100689e-30	0.354846858935243	0.41	0.184	3.12160887590214e-26	1
GDE1	3.33120509338789e-30	0.362818083483938	0.379	0.161	6.78599789574048e-26	1
SRRD	4.75888478458182e-30	0.339114716067394	0.314	0.121	9.69432419467163e-26	1
CHST2	2.37757165790573e-28	0.329738462668689	0.255	0.089	4.84335122431976e-24	1
CDKN2D	2.56087006448306e-28	0.391448202426141	0.775	0.511	5.21674840835845e-24	1
EMC3	3.08965478215332e-28	0.417097774131005	0.689	0.427	6.29393575672452e-24	1
ARHGEF12	4.03178926269714e-28	0.274351282209584	0.368	0.161	8.21315790704034e-24	1
NARF	5.20636803736397e-28	0.374980008407676	0.491	0.246	1.06058923289141e-23	1
WDR45	6.88673826526203e-28	0.358186922051853	0.395	0.182	1.40289745201653e-23	1
PIM1	5.18847736128985e-27	0.479732645353176	0.563	0.317	1.05694472326835e-22	1
ANP32B	5.37744793088533e-27	0.448763483956911	0.875	0.658	1.09543991800065e-22	1
ISCU	8.84821247832226e-27	0.358554944183336	0.559	0.303	1.80246936395903e-22	1
RAB2B	9.03606802886138e-27	0.4071891574605	0.442	0.225	1.84073741815935e-22	1
CA1	3.17917880546385e-26	0.632027167818031	0.429	0.216	6.4763051446104e-22	1
EIF1B	6.41934882541669e-26	0.412330087005796	0.765	0.502	1.30768554922563e-21	1
WNK1	2.88711477132271e-25	0.347704293707359	0.758	0.501	5.8813415006615e-21	1
FAXDC2	3.21998927825985e-25	0.308428983503292	0.358	0.164	6.55944015874314e-21	1
UBE2O	4.92861692642817e-25	0.334549409556245	0.482	0.247	1.00400855408268e-20	1
NATD1	7.58984979258201e-25	0.254946898059821	0.165	0.045	1.54612830124688e-20	1
FLCN	7.75683065136294e-25	0.329327466688332	0.279	0.112	1.58014397198914e-20	1
YPEL3	8.28998075042454e-25	0.346189290912505	0.805	0.536	1.68875197866898e-20	1
TNS1	9.03386603570196e-25	0.29440304841997	0.315	0.135	1.84028885013285e-20	1
ELOF1	1.14943003844386e-24	0.309475932876144	0.398	0.191	2.34150393131398e-20	1
RUNDC3A	2.84169747889333e-24	0.356905919761439	0.276	0.112	5.7888219342536e-20	1
E2F2	3.93535527558134e-24	0.305880616882757	0.284	0.115	8.01671223188676e-20	1
THEM5	4.89558756597395e-24	0.437319521137998	0.212	0.074	9.97280143064554e-20	1
CNPPD1	5.64573839344128e-24	0.366178160378767	0.431	0.223	1.15009336812792e-19	1
TOP1	6.82650849530696e-24	0.388803257461452	0.805	0.577	1.39062804557898e-19	1
HPS1	8.93297548391323e-24	0.333353243425765	0.42	0.213	1.81973643582796e-19	1
TMOD1	8.98434698776425e-24	0.305108539330097	0.391	0.19	1.83020132487746e-19	1
YIPF6	9.9316119137983e-24	0.354399691927081	0.409	0.204	2.02316866295985e-19	1
NUDT4	1.33181657495183e-23	0.35584535816476	0.499	0.273	2.71304354483436e-19	1
PINK1	2.11135098094414e-23	0.322902668364422	0.377	0.185	4.30103308328131e-19	1
TESC	4.5656749609646e-23	0.351784841699505	0.567	0.332	9.30073646298099e-19	1
GPR146	9.79985501084686e-23	0.328852375555025	0.339	0.158	1.99632846425961e-18	1
DCAF11	1.11532011568134e-22	0.301491367966005	0.396	0.197	2.27201860765445e-18	1
ARG1	3.77402865937476e-22	0.271624950002004	0.16	0.048	7.68807378201232e-18	1
MED25	7.59127707486573e-22	0.251281090779429	0.236	0.092	1.5464190529209e-17	1
CD59	1.73769780781002e-21	0.316947209933616	0.429	0.226	3.53986420428978e-17	1
POLR1D	2.06714609359997e-21	0.423469482161132	0.661	0.43	4.21098330727251e-17	1
FGFR1OP2	4.39753088958539e-21	0.321296515486816	0.643	0.403	8.9582101751744e-17	1
UBE2B	5.60135222624607e-21	0.296419767666777	0.854	0.618	1.14105146200859e-16	1
CHPT1	4.2943619287051e-20	0.293691833457949	0.672	0.428	8.74804468496516e-16	1
TMEM86B	5.47053348435252e-20	0.250709693711561	0.282	0.127	1.11440237609745e-15	1
YBX3	4.63442814186307e-19	0.398807811206044	0.859	0.678	9.44079356778927e-15	1
GADD45A	8.59290028692763e-19	0.425896466916999	0.341	0.174	1.75045971745003e-14	1
TRAK2	1.61159872731764e-18	0.267115072924329	0.444	0.25	3.28298776741877e-14	1
ITLN1	3.06668693671351e-18	0.343961423416861	0.171	0.063	6.24714795877908e-14	1
SLC6A8	4.97964617180293e-18	0.310226913846331	0.357	0.19	1.01440372165797e-13	1
ST6GALNAC4	5.41913106863224e-18	0.254529375417114	0.371	0.196	1.10393118999107e-13	1
SLC14A1	3.42678544658321e-17	0.250033001909139	0.25	0.115	6.98070463323465e-13	1
TMEM158	5.59958420658976e-17	0.373583195731519	0.254	0.118	1.1406912987244e-12	1
ZMAT2	3.62457223710818e-16	0.287664364320495	0.528	0.334	7.38361610421307e-12	1
ATP6V0C	4.02981597704671e-16	0.259234290457242	0.862	0.648	8.20913812684185e-12	1
UCP2	4.44113205620554e-14	0.309963786020907	0.734	0.523	9.04703011169631e-10	1
BAG1	6.58552367160135e-14	0.262766557545987	0.534	0.349	1.34153702714191e-09	1
SESN3	1.68652426336848e-13	0.263606498536423	0.466	0.293	3.43561857690793e-09	1
HBD	6.20195792752268e-13	0.725659555083287	0.399	0.245	1.26340084941564e-08	1
KLC3	6.04326755417468e-12	0.251324535873516	0.141	0.06	1.23107403346092e-07	1
EIF5	8.22175942212309e-12	0.413016056268058	0.712	0.54	1.6748546118807e-07	1
AC092490.1	1.99902447281416e-10	0.317285120398518	0.182	0.093	4.07221275356972e-06	1
S100A9	0	5.34514233567711	0.995	0.188	0	2
LYZ	0	4.70984845400182	0.981	0.04	0	2
VCAN	0	4.38251912071491	0.948	0.018	0	2
S100A4	0	4.16944417428702	0.993	0.146	0	2
CTSS	0	4.09866724757038	0.993	0.081	0	2
CST3	0	3.84586436054095	0.974	0.053	0	2
S100A8	0	3.7568901975901	0.984	0.075	0	2
ATP2B1	0	3.71338098629547	0.979	0.154	0	2
S100A6	0	3.69742922756708	0.993	0.129	0	2
FCN1	0	3.69394710647912	0.953	0.02	0	2
IL1B	0	3.64640879094841	0.892	0.026	0	2
TYROBP	0	3.63179539811711	0.986	0.058	0	2
G0S2	0	3.52627842395755	0.906	0.044	0	2
PLXDC2	0	3.19785580654747	0.892	0.025	0	2
MNDA	0	3.17021357636284	0.93	0.022	0	2
ZEB2	0	3.15289803866393	0.918	0.075	0	2
S100A12	0	3.12891903201301	0.841	0.019	0	2
TSPO	0	3.12031691147732	0.963	0.103	0	2
THBS1	0	3.11846365994386	0.738	0.011	0	2
LGALS2	0	3.11284230163454	0.74	0.009	0	2
S100A11	0	3.05102311754482	0.974	0.077	0	2
AIF1	0	3.03081743779246	0.958	0.125	0	2
LGALS1	0	2.94580996195192	0.902	0.042	0	2
ARHGAP26	0	2.92963927726559	0.988	0.128	0	2
DPYD	0	2.90990677767134	0.965	0.159	0	2
NAMPT	0	2.89120948370271	1	0.152	0	2
ATP2B1-AS1	0	2.84353561503166	0.871	0.049	0	2
IFI30	0	2.8341609254682	0.909	0.021	0	2
AHR	0	2.80100936017753	0.857	0.045	0	2
ANXA1	0	2.77070985183616	0.96	0.145	0	2
TET2	0	2.75664486373842	0.92	0.083	0	2
SLC11A1	0	2.75659304065094	0.852	0.02	0	2
FGD4	0	2.72647607845251	0.864	0.027	0	2
ZSWIM6	0	2.7170251796956	0.927	0.107	0	2
DMXL2	0	2.68972240654963	0.848	0.02	0	2
ACSL1	0	2.6839399806884	0.883	0.05	0	2
ATP13A3	0	2.66552548060329	0.843	0.034	0	2
COTL1	0	2.65974393987643	0.925	0.107	0	2
HLA-DRA	0	2.64148043227739	0.864	0.078	0	2
KYNU	0	2.63910743020158	0.778	0.005	0	2
SIPA1L1	0	2.63570480945648	0.934	0.116	0	2
CLEC7A	0	2.63381969156191	0.867	0.015	0	2
FCER1G	0	2.63305519398791	0.909	0.052	0	2
AHNAK	0	2.62329275971248	0.892	0.064	0	2
SLC8A1	0	2.60173224179478	0.841	0.025	0	2
CXCL8	0	2.58598039002024	0.927	0.067	0	2
LST1	0	2.56730276807175	0.874	0.043	0	2
GAB2	0	2.55078799767591	0.918	0.071	0	2
CTNNB1	0	2.52980107908362	0.824	0.078	0	2
SAMSN1	0	2.52344721608665	0.918	0.07	0	2
DOCK4	0	2.52284260156009	0.628	0.018	0	2
HLA-DRB1	0	2.52228231220992	0.799	0.063	0	2
LRMDA	0	2.51278499392794	0.778	0.031	0	2
PLAUR	0	2.51255771602095	0.913	0.045	0	2
BRI3	0	2.46249417906849	0.888	0.066	0	2
TRPS1	0	2.46097463325765	0.792	0.054	0	2
PTPRE	0	2.45957963086523	0.923	0.07	0	2
BCL2A1	0	2.43238434034418	0.827	0.03	0	2
FCAR	0	2.40317486553819	0.787	0.018	0	2
TYMP	0	2.39884031462055	0.81	0.018	0	2
CD83	0	2.3899350948755	0.836	0.064	0	2
RILPL2	0	2.3854635806208	0.855	0.088	0	2
CFD	0	2.36649627101912	0.778	0.018	0	2
APLP2	0	2.3498312840855	0.857	0.09	0	2
RBM47	0	2.34714115474952	0.869	0.037	0	2
CD14	0	2.34491058548017	0.74	0.008	0	2
RAB11FIP1	0	2.34459615199205	0.874	0.075	0	2
CEBPD	0	2.3358068323277	0.759	0.023	0	2
PID1	0	2.29402266450483	0.604	0.004	0	2
C5AR1	0	2.2908261873467	0.785	0.017	0	2
FNDC3B	0	2.27401985146302	0.913	0.081	0	2
MAFB	0	2.26768347001593	0.618	0.005	0	2
PYCARD	0	2.23688254647498	0.845	0.055	0	2
IRAK3	0	2.23021672024747	0.78	0.03	0	2
DIAPH2	0	2.21707792359129	0.78	0.057	0	2
NCF2	0	2.19943484323846	0.806	0.025	0	2
PLEK	0	2.19394791614167	0.824	0.045	0	2
LYN	0	2.18343775563911	0.911	0.095	0	2
MS4A6A	0	2.17605299712953	0.707	0.007	0	2
CYBB	0	2.17483783467224	0.742	0.019	0	2
RAB31	0	2.14714398448933	0.806	0.035	0	2
ANXA2	0	2.14321916884428	0.782	0.028	0	2
EMILIN2	0	2.14048104355543	0.703	0.021	0	2
AP1S2	0	2.13900271463058	0.745	0.05	0	2
SULF2	0	2.10407395389558	0.733	0.021	0	2
MARCKS	0	2.10118457850213	0.745	0.034	0	2
NCF1	0	2.09688005030049	0.742	0.043	0	2
FAM49A	0	2.08666881683935	0.653	0.021	0	2
SPI1	0	2.02797729040574	0.731	0.022	0	2
ANXA5	0	2.01315435303798	0.712	0.03	0	2
AC020656.1	0	2.00599055951903	0.67	0.003	0	2
NFIL3	0	1.99630509925829	0.731	0.028	0	2
RGS2	0	1.99017494192154	0.77	0.049	0	2
CSF2RA	0	1.98190324491405	0.665	0.009	0	2
FGL2	0	1.97703939712958	0.67	0.006	0	2
TOM1	0	1.96884419968176	0.794	0.046	0	2
EFHD2	0	1.96615244082853	0.792	0.061	0	2
CSTA	0	1.94436386654237	0.642	0.005	0	2
CSF3R	0	1.93124810475263	0.81	0.042	0	2
STX11	0	1.91961308232737	0.691	0.018	0	2
LUCAT1	0	1.90506175129727	0.689	0.027	0	2
HCK	0	1.88153738271649	0.726	0.026	0	2
MYO1F	0	1.87131968870343	0.836	0.054	0	2
JAML	0	1.87051419227892	0.712	0.036	0	2
TNFRSF1B	0	1.8327813291134	0.679	0.025	0	2
KLF4	0	1.81837691276554	0.616	0.011	0	2
AQP9	0	1.78746415898112	0.689	0.028	0	2
CDA	0	1.74863797388733	0.616	0.01	0	2
SERPINA1	0	1.70209691923654	0.609	0.009	0	2
TREM1	0	1.69005539034465	0.714	0.031	0	2
IGSF6	0	1.68432768602926	0.588	0.01	0	2
AC020916.1	7.85986011187459e-308	2.28949586010789	0.834	0.076	1.60113210338997e-303	2
CD44	1.85273203773188e-307	3.25786789068244	0.951	0.178	3.7742004340636e-303	2
VIM	4.71839989639629e-307	2.98598465853122	0.993	0.225	9.61185242894888e-303	2
SPAG9	6.53318591389695e-307	2.15889868878042	0.843	0.088	1.33087530251995e-302	2
NEAT1	5.78150730505078e-306	2.35528220374907	0.988	0.19	1.17775085311189e-301	2
TNFSF13B	6.36299487682564e-306	1.60139244295972	0.557	0.009	1.29620568635815e-301	2
JARID2	2.38646569432428e-305	2.93746033219373	0.934	0.153	4.86146926590798e-301	2
BASP1	3.57808738519858e-305	2.04137599330358	0.752	0.049	7.28892181238803e-301	2
IQGAP1	1.59042337917407e-304	2.07899921679519	0.881	0.102	3.2398514657155e-300	2
MPEG1	9.02684598787629e-304	1.55361341479861	0.536	0.005	1.83885879619028e-299	2
ITGAX	5.34753200961604e-303	1.74916019583475	0.614	0.019	1.08934574567888e-298	2
NLRP3	7.22102289724764e-301	1.70505367482372	0.52	0.004	1.47099457439832e-296	2
BID	1.81769794911276e-300	1.96707768951165	0.74	0.053	3.7028324921376e-296	2
PSAP	5.39415396364385e-300	2.47592398700483	0.923	0.169	1.09884310393389e-295	2
FGR	1.01080929917736e-298	1.65018656292799	0.56	0.011	2.05911962335421e-294	2
MCL1	1.32967294310928e-297	2.21357548276148	0.883	0.116	2.70867675240791e-293	2
DENND5A	1.76277589133211e-297	2.06699545968395	0.796	0.074	3.59095076823264e-293	2
SLCO3A1	1.47665385134241e-296	1.98395079224511	0.803	0.071	3.00809156056963e-292	2
SAMHD1	3.75268828726048e-296	2.11127577000786	0.785	0.072	7.64460130997832e-292	2
MCTP1	3.80228750598435e-296	1.97499883321385	0.78	0.067	7.74563987844072e-292	2
PHACTR1	7.71797992785699e-296	1.62296492589587	0.712	0.044	1.57222969110375e-291	2
S100A10	1.18876298030828e-295	2.93260985556672	0.941	0.185	2.42162906718599e-291	2
BACH1	1.33352001516389e-295	2.30701658443962	0.85	0.102	2.71651362289036e-291	2
EVI5	4.48962596306973e-295	1.76550282863453	0.618	0.023	9.14581704936934e-291	2
SRGN	5.82125536131931e-295	2.40415730205321	0.984	0.187	1.18584792965436e-290	2
CD74	6.37365602387607e-295	2.42311697660472	0.902	0.12	1.29837746862379e-290	2
RABGEF1	2.22080062070407e-293	2.1366899725258	0.852	0.095	4.52399294443627e-289	2
QKI	4.1688887521532e-293	2.35976665354173	0.923	0.143	8.49244327701128e-289	2
ZFAND3	1.035807443406e-292	2.59721150452843	0.979	0.188	2.11004334296236e-288	2
RNF130	1.92751795435068e-292	1.9892354603969	0.747	0.058	3.92654682480776e-288	2
DUSP6	1.36652834790373e-291	2.00700839128034	0.581	0.017	2.78375489751468e-287	2
LCP1	1.71790129650623e-291	2.19746676403615	0.941	0.149	3.49953673111284e-287	2
TMEM170B	1.4057369999177e-290	1.62352999500578	0.543	0.01	2.86362684253235e-286	2
RTN1	3.6879017089603e-290	1.71844479374168	0.499	0.003	7.51262457132302e-286	2
CD58	4.54423352319237e-290	1.88344769818586	0.6	0.021	9.25705811009517e-286	2
AGTRAP	4.29343875636803e-288	1.68505726913654	0.585	0.019	8.74616409059732e-284	2
CYBA	9.12854983823647e-287	2.50705143520645	0.963	0.182	1.85957688754715e-282	2
AP003086.1	1.41792238133057e-286	2.00219185766161	0.74	0.058	2.8884496830085e-282	2
TBXAS1	1.74380244091127e-286	1.63019671828169	0.691	0.042	3.55229995238035e-282	2
KLF6	2.35058205741102e-286	2.43992542785969	0.953	0.161	4.78837070915199e-282	2
CD63	2.98794684737761e-283	1.89078558583121	0.785	0.076	6.08674652279293e-279	2
SAT1	3.58937982582008e-283	2.87105943724264	0.995	0.256	7.31192564317809e-279	2
RIPK2	5.94195498761424e-283	1.74488980352245	0.611	0.026	1.2104356505269e-278	2
SYK	1.52965167333109e-282	1.77622829732399	0.644	0.033	3.11605342374277e-278	2
ADAMTSL4-AS1	1.42270346847443e-281	1.88222314024435	0.635	0.032	2.89818923562925e-277	2
SMAD3	1.0326718663043e-279	1.84124050236681	0.646	0.036	2.1036558588485e-275	2
PLCB1	1.57177439893395e-279	2.26140497478556	0.71	0.054	3.20186162806835e-275	2
AOAH	3.11448974900199e-279	2.10557070786583	0.782	0.075	6.34452706769195e-275	2
PELI1	1.26941838116988e-277	2.58175556686776	0.808	0.095	2.58593218428117e-273	2
SOD2	1.45997667710285e-277	2.81498737373746	0.991	0.265	2.97411848892622e-273	2
SERPINB1	2.04822041510554e-277	2.02890441359009	0.787	0.081	4.17242980761149e-273	2
EREG	3.3804856159022e-277	2.28254245000789	0.504	0.007	6.88638724815438e-273	2
C9orf72	1.36514009002385e-276	1.8460148956318	0.733	0.06	2.78092687738759e-272	2
TKT	8.19428827602192e-276	2.67962832262863	0.932	0.202	1.66925846470842e-271	2
NEDD9	8.53830818191419e-276	1.79788149245008	0.775	0.072	1.73933875973774e-271	2
WDFY3	2.61228050077958e-275	1.46885748823466	0.597	0.023	5.32147660813809e-271	2
ELF1	9.04207896639683e-275	2.41631727419125	0.953	0.185	1.8419619062447e-270	2
NFKBIA	4.75625056516063e-274	2.5950082104114	0.946	0.174	9.68895802628873e-270	2
VMP1	1.30087980083727e-273	2.11323254353234	0.792	0.088	2.65002224228561e-269	2
ATG7	2.43759290884542e-273	1.811934883019	0.733	0.061	4.965620514609e-269	2
CPVL	7.12507301228965e-273	1.52951828054846	0.492	0.006	1.45144862333352e-268	2
EVI2B	1.50862947893204e-272	1.72305033117176	0.677	0.048	3.07322911153245e-268	2
HIF1A	2.67830929201043e-271	2.13474583049279	0.813	0.1	5.45598385875444e-267	2
ARPC1B	2.3192732792523e-270	2.16377879073508	0.876	0.137	4.72459159716487e-266	2
LCP2	2.4611114960177e-270	1.66380244541407	0.738	0.065	5.01353022853766e-266	2
CRIP1	7.40939510751897e-269	2.7356765453046	0.827	0.118	1.50936787735269e-264	2
LAPTM5	1.91911288873394e-268	2.10918324512776	0.925	0.163	3.90942486563991e-264	2
DENND1A	4.58584494577166e-268	2.01524855905648	0.714	0.065	9.34182473903144e-264	2
NFAT5	3.23962101198484e-266	2.39372037370147	0.864	0.132	6.59943196351432e-262	2
TLR2	1.12630299118167e-265	1.53854983035671	0.553	0.017	2.29439182333617e-261	2
LONRF3	2.88281273484385e-265	1.60301431100408	0.482	0.006	5.87257782215041e-261	2
PTAFR	3.74881704952457e-265	1.50408633366581	0.52	0.012	7.6367152115865e-261	2
RBP7	1.2763141544137e-263	1.490866775174	0.489	0.008	2.59997956395616e-259	2
ZBTB43	6.52890995110542e-262	1.6474484281297	0.541	0.019	1.33000424613968e-257	2
PLBD1	1.62205854230662e-261	1.48413284025335	0.494	0.009	3.30429545653281e-257	2
ANTXR2	2.02979732595571e-261	1.78239119678895	0.691	0.056	4.13490013270437e-257	2
CD300E	6.38245563800259e-261	1.36412250906003	0.443	0.001	1.30017003801751e-256	2
RNF149	1.59193994756769e-260	1.94546431019184	0.869	0.125	3.24294086719013e-256	2
RAB32	4.34968522923966e-257	1.35887240219271	0.543	0.019	8.86074378048411e-253	2
FOSB	5.45380458520028e-257	1.71162623587296	0.77	0.084	1.11099453205115e-252	2
WARS	1.56471540158476e-256	1.71815416346945	0.564	0.025	3.18748174456832e-252	2
ITGB2	4.5059006127073e-256	1.79032372506019	0.754	0.083	9.17897013814604e-252	2
FPR1	1.32312954211872e-253	1.30350397948807	0.525	0.016	2.69534719025005e-249	2
MAP2K1	6.12196645126428e-253	2.24780162239957	0.663	0.056	1.24710578578705e-248	2
DUSP1	7.31238120246768e-253	2.08383274817115	0.899	0.157	1.48960517475469e-248	2
GPCPD1	1.74242285823497e-251	2.48823357936845	0.927	0.22	3.54948960451046e-247	2
PILRA	4.98356323037093e-251	1.27005063930815	0.534	0.018	1.01520166565886e-246	2
GAS7	2.50485393650075e-250	1.67768137143576	0.604	0.035	5.10263795404568e-246	2
CPPED1	3.01272247184087e-250	1.56368752143924	0.595	0.035	6.13721694738703e-246	2
IFNGR1	6.10640244057021e-250	1.53881015854297	0.632	0.043	1.24393524116856e-245	2
GPAT3	8.26583371503721e-249	1.75414280917752	0.468	0.008	1.68383298609023e-244	2
ADGRE2	8.60994952338384e-249	1.55790987117233	0.571	0.027	1.75393281740852e-244	2
CEBPB	2.30093760274621e-248	1.63622602138971	0.602	0.037	4.6872399905543e-244	2
LRRK2	3.09317500242863e-248	1.40179818293128	0.532	0.019	6.30110679744736e-244	2
ARHGAP24	5.50710293919413e-248	1.70128267402021	0.567	0.026	1.12185193974324e-243	2
TNFRSF10B	2.19144830371614e-246	1.4644340108822	0.499	0.014	4.46419933950015e-242	2
ANPEP	8.05948636626085e-245	1.46094744179981	0.438	0.004	1.641797967671e-240	2
C19orf38	1.38427368409386e-244	1.26675727322458	0.489	0.014	2.81990392186761e-240	2
LRRFIP1	1.18799208146531e-243	2.12268377353546	0.897	0.163	2.42005866915299e-239	2
JMJD1C	4.72894920804295e-243	2.24290452158735	0.937	0.2	9.63334243170429e-239	2
RRP12	8.89768407059447e-243	1.86415730456942	0.717	0.076	1.8125472220208e-238	2
GSTP1	1.86478607888453e-242	2.26965448770557	0.85	0.161	3.79875572129568e-238	2
SIK3	2.35415031251506e-242	2.32124097507596	0.991	0.263	4.79563960162443e-238	2
PICALM	3.60325875412364e-242	2.14893047225528	0.836	0.142	7.34019840802528e-238	2
PLSCR1	6.25154491257997e-242	1.43529643624065	0.518	0.019	1.27350221414167e-237	2
NUMB	3.18432962869408e-241	1.59824817954797	0.667	0.059	6.48679788661271e-237	2
CUX1	3.28596170998491e-241	1.95397368486041	0.813	0.118	6.69383259941025e-237	2
ASGR1	2.0878570560925e-240	1.22933276841031	0.429	0.004	4.25317360896604e-236	2
MXD1	2.51452182281844e-240	1.44868121240063	0.581	0.034	5.12233240526344e-236	2
DOCK5	2.00394433591639e-239	1.51524577968288	0.611	0.04	4.08223500669529e-235	2
CMIP	2.56567088885022e-239	1.84993047564435	0.696	0.071	5.22652816767679e-235	2
ZFHX3	3.05827826878893e-239	1.46072884419605	0.492	0.016	6.23001866134992e-235	2
ALDH2	3.37240801665110e-239	1.32069463489446	0.457	0.009	6.86993237071995e-235	2
EPB41L3	3.49661387309018e-239	1.5422419088483	0.445	0.007	7.12295212087201e-235	2
VSIR	5.97876297661675e-239	1.57316405403718	0.616	0.047	1.2179338059666e-234	2
RAB1A	1.15649577603824e-238	1.63347191646095	0.77	0.096	2.35589754536749e-234	2
AKIRIN2	2.28241279798396e-238	1.7731811666431	0.7	0.079	4.64950311077312e-234	2
CLIC1	4.93240936938954e-238	1.80352120621625	0.878	0.151	1.00478111263834e-233	2
FLNA	1.59212468416021e-237	1.55152057120926	0.644	0.054	3.24331719410277e-233	2
MAP3K8	1.66094591657353e-236	1.63093280195008	0.644	0.051	3.38351292665193e-232	2
MAML3	5.65300709209208e-236	1.85096152529605	0.689	0.071	1.15157407473008e-231	2
CFP	6.67836669171928e-236	1.31108321871867	0.443	0.007	1.36045007877013e-231	2
UBE2D1	6.64750113383627e-235	1.58131598383444	0.555	0.032	1.35416245597379e-230	2
TNFAIP2	4.39477898886885e-234	1.18374698816845	0.45	0.009	8.95260427822474e-230	2
FCGRT	4.69021667677172e-234	1.54307336458823	0.637	0.055	9.55444039225167e-230	2
ZNF385A	1.24831826871471e-233	1.2115736122105	0.445	0.009	2.54294914519873e-229	2
GK	4.21133823716961e-233	1.42372980562951	0.532	0.024	8.57891712293822e-229	2
TLR4	4.45628234354974e-233	1.32627650129416	0.429	0.005	9.07789276204518e-229	2
NFKB1	7.32751490181945e-233	2.25421715878595	0.867	0.155	1.49268806064964e-228	2
TIMP1	1.14379061422323e-232	1.61882616867955	0.593	0.043	2.33001586023414e-228	2
DSE	2.30823116117428e-232	1.58885185459766	0.527	0.025	4.70209769842813e-228	2
GRN	3.31639309041028e-232	1.53283394297152	0.52	0.025	6.75582436447478e-228	2
SLC6A6	1.34475400077749e-231	1.49705856901524	0.555	0.033	2.73939837498383e-227	2
EMP3	2.01858815432781e-230	2.06098093325403	0.845	0.156	4.11206592918118e-226	2
SESTD1	1.87877366652584e-229	1.45737464637717	0.529	0.027	3.82724983607978e-225	2
USP32	3.97976857975804e-229	1.8361676931402	0.838	0.15	8.1071865738251e-225	2
LYST	1.19263553106468e-228	1.65168397853406	0.667	0.065	2.42951784033186e-224	2
SH2B3	2.6967708476493e-228	1.53555967459266	0.59	0.043	5.49359189374639e-224	2
HDAC9	6.50442939694629e-228	1.9005082740191	0.55	0.033	1.32501731245193e-223	2
ADAM17	1.32790798502116e-227	1.71829789131093	0.569	0.038	2.70508135628661e-223	2
SGK1	1.02352178346999e-226	1.7944351941909	0.656	0.068	2.08501622510672e-222	2
CSNK1A1	1.164758459948e-226	2.05046515391319	0.876	0.194	2.37272945876007e-222	2
POU2F2	2.17880213183166e-226	1.53483942015055	0.536	0.03	4.43843782275428e-222	2
CD86	5.93495949355771e-226	1.3094812305869	0.412	0.005	1.20901059843264e-221	2
STXBP2	4.49748834512008e-225	2.03282749082904	0.721	0.108	9.16183350784411e-221	2
CPQ	1.03216932071461e-224	1.49335125240777	0.564	0.035	2.10263212322773e-220	2
SLC43A2	1.33599276792377e-224	1.48094759118179	0.529	0.03	2.72155086753752e-220	2
GNAI2	3.70404083239257e-224	1.71424688382733	0.806	0.13	7.54550157966691e-220	2
SBF2	5.74154493451642e-224	1.73952836461886	0.63	0.057	1.16961011861034e-219	2
PPIF	5.87730017675227e-224	1.34687723643023	0.487	0.019	1.19726481900621e-219	2
IL1RAP	6.19985213894324e-224	1.64403523523994	0.553	0.034	1.26297187922413e-219	2
DOCK2	8.37575286879945e-224	1.75276073815989	0.796	0.122	1.70622461690314e-219	2
CPD	3.45770707095766e-223	1.55979467691804	0.604	0.049	7.04369507424784e-219	2
ADGRE5	1.61878707061485e-222	1.79548801992561	0.778	0.109	3.2976311415495e-218	2
MANBA	5.15629363586086e-222	1.56218390852366	0.604	0.049	1.05038857656122e-217	2
CTSH	9.05443574282251e-222	1.2144683532967	0.433	0.01	1.84447910517037e-217	2
FAM49B	1.69339787847601e-221	1.62283389375883	0.841	0.143	3.44962081824347e-217	2
MED13L	5.3722211402959e-221	2.15121016907031	0.909	0.223	1.09437516848968e-216	2
KMT2C	1.9227196724056e-220	1.81200473062757	0.878	0.165	3.91677224465745e-216	2
MYO9B	6.73423560982356e-220	1.77432494326705	0.703	0.087	1.37183113607716e-215	2
FOS	1.84548351439734e-219	2.22279599539019	0.925	0.208	3.75943446717882e-215	2
HBEGF	1.86422828680787e-219	1.40160525002768	0.457	0.015	3.79761944305631e-215	2
MAP3K2	2.63406726261957e-219	1.93025779185469	0.829	0.145	5.36585842068232e-215	2
PIK3R5	2.79408292966948e-219	1.85750796124268	0.778	0.111	5.6918263360297e-215	2
CDC42EP3	1.60927593468056e-218	1.53143663825358	0.52	0.028	3.27825600653777e-214	2
ACTR2	2.56683442416827e-218	1.72293268951928	0.806	0.132	5.22889840547318e-214	2
UBAP1	2.7597662161011e-218	2.05051511497542	0.885	0.221	5.62191975881955e-214	2
RFX2	3.78656682764418e-217	1.58002657152299	0.607	0.054	7.71361528459396e-213	2
CD302	4.07538608490223e-217	1.34105435275158	0.508	0.027	8.30196899355432e-213	2
LITAF	7.40800728164655e-217	1.58733282054285	0.754	0.103	1.50908516334422e-212	2
GLIPR2	7.58771801667089e-217	1.68041805791022	0.646	0.07	1.54569403717603e-212	2
PTK2B	1.73236117942828e-216	1.80554040181993	0.663	0.079	3.52899295861335e-212	2
RAP1B	2.45431190642225e-216	2.01277534889915	0.906	0.205	4.99967878457276e-212	2
PTPN12	1.71119328104595e-215	1.6050049861713	0.595	0.049	3.48587183281871e-211	2
ABCA1	1.76312563052982e-215	1.70652302632814	0.518	0.03	3.5916632219523e-211	2
RBPJ	4.42373311802203e-215	1.6421065946974	0.628	0.063	9.01158673472267e-211	2
FNDC3A	8.82179734583211e-215	2.04982493329373	0.689	0.087	1.79708833731946e-210	2
SERPINB9	9.392082482986e-215	1.61681601478501	0.532	0.034	1.91326112260908e-210	2
LAMTOR4	2.50588502473758e-214	1.65429724194059	0.749	0.112	5.10473838389291e-210	2
GRB2	1.78223361829933e-213	1.68881858240631	0.796	0.137	3.63058810383757e-209	2
MEF2C	4.08825323362958e-213	1.46907816168166	0.578	0.046	8.32818066222681e-209	2
SLC7A7	6.39379840205186e-213	1.17179761963572	0.377	0.003	1.30248067248198e-208	2
PELI2	8.07753996172701e-213	1.71146442756827	0.705	0.088	1.64547566560341e-208	2
CAST	1.10321886831378e-212	1.7821748220685	0.773	0.124	2.247367156642e-208	2
MTSS1	2.64016198808597e-212	1.82122679852926	0.557	0.041	5.37827398592992e-208	2
ATXN1	3.06213659113033e-212	1.55045065320812	0.621	0.059	6.2378784497916e-208	2
TRAF3	6.86341279120997e-212	1.76637013136921	0.693	0.085	1.39814581969738e-207	2
PRKAG2	1.01417458294209e-211	1.6079729420427	0.581	0.05	2.06597504291133e-207	2
GLIPR1	1.06268689886971e-211	1.34757960645524	0.506	0.029	2.1647994816875e-207	2
MALT1	3.04907033559462e-211	1.94935348820985	0.656	0.079	6.2112611806398e-207	2
CAPZA2	3.60625814505354e-211	1.76552046559023	0.754	0.121	7.34630846728858e-207	2
HLA-B	8.51962152671105e-211	1.98202019084848	0.977	0.247	1.73553210120631e-206	2
MT-ND2	2.06258513675589e-210	2.09504589200243	0.956	0.301	4.20169218208542e-206	2
MT-ND3	3.44899525841867e-209	2.0842217446415	0.956	0.278	7.02594824092468e-205	2
PRAM1	7.65570055426581e-209	1.18133633252208	0.443	0.015	1.55954275990949e-204	2
SRSF5	9.00194561297262e-209	1.87864847513814	0.925	0.212	1.83378634081865e-204	2
CLEC12A	4.34906652413065e-208	1.10205703098252	0.375	0.004	8.85948341630654e-204	2
CSGALNACT2	5.55383486761956e-208	1.78674685377954	0.731	0.112	1.13137170088278e-203	2
RNASEK	9.04539130206968e-208	1.97219413133277	0.923	0.283	1.84263666214461e-203	2
NUP214	3.84291773796404e-207	1.45215241635635	0.574	0.049	7.82840772400655e-203	2
PLP2	3.9394965433212e-207	1.40710633799132	0.529	0.037	8.02514840839961e-203	2
HLA-DQB1	9.10964951846875e-207	1.47291125244098	0.553	0.04	1.85572670340727e-202	2
ASPH	1.51003542528597e-206	1.56163516837634	0.461	0.02	3.07609316485006e-202	2
PTPRC	2.150075950013e-206	1.80873811339194	0.974	0.231	4.37991971777147e-202	2
MT-ND1	2.32786228796598e-206	2.28866830130961	0.981	0.387	4.74208826681549e-202	2
HLA-DRB5	2.5892818362493e-206	1.4926065279194	0.527	0.036	5.27462602862344e-202	2
ACSL3	4.08067834001706e-206	1.85102353502388	0.602	0.061	8.31274984644875e-202	2
H3F3B	7.50341619287012e-206	1.97942811278048	0.993	0.302	1.52852091264957e-201	2
FTH1	7.72282582442344e-206	2.50066855465616	0.995	0.965	1.5732168486933e-201	2
PRELID1	2.80934659893884e-205	1.7370932191656	0.759	0.132	5.72291995669831e-201	2
RAPGEF1	2.9839134245389e-205	1.60134234216748	0.625	0.066	6.07853003712819e-201	2
MYADM	4.55574376862811e-205	1.45296088931572	0.635	0.068	9.28050563107233e-201	2
CTSZ	8.4899413881972e-205	1.3187130513877	0.508	0.033	1.72948596018965e-200	2
DOCK8	2.12823785745713e-203	1.66351368760127	0.827	0.151	4.33543333942592e-199	2
NPC2	2.5134611482667e-203	1.37068945847492	0.529	0.04	5.1201717051341e-199	2
CHD1	4.92838861891972e-203	1.74963362059904	0.824	0.15	1.00396204556014e-198	2
CARD16	5.99637059122126e-203	1.19464775018942	0.464	0.022	1.22152065313768e-198	2
ETV6	9.07332952834206e-203	1.60640704105966	0.733	0.106	1.84832795821856e-198	2
STK17B	1.83897518637408e-202	1.88702013039083	0.902	0.214	3.74617635216263e-198	2
YTHDF3	3.67279800724892e-202	1.45071122835069	0.632	0.07	7.48185682056678e-198	2
UBE2R2	1.19711229796365e-201	1.65903618113559	0.674	0.09	2.43863746218174e-197	2
TMSB4X	3.37471903022568e-199	2.20539752026555	0.995	0.379	6.87464013647274e-195	2
RNF13	7.05739115264002e-199	1.38160832839769	0.571	0.051	1.4376611517043e-194	2
RELB	1.01151772983564e-198	1.85992816706853	0.71	0.111	2.06056276744818e-194	2
FCGR2A	2.12108870392457e-198	1.14914800009602	0.454	0.02	4.32086979876473e-194	2
CLEC4E	2.36905674769552e-198	1.250074696136	0.393	0.009	4.82600550073055e-194	2
MT-CO1	2.49308211784326e-198	2.13602349156067	1	0.879	5.07865758225849e-194	2
TRIB1	3.74818302537165e-198	1.15021769478147	0.412	0.012	7.63542364098459e-194	2
KIF13A	8.44208992485605e-198	1.21300992268553	0.417	0.013	1.71973813859243e-193	2
ANKRD28	2.1147371293147e-197	1.5809573720685	0.656	0.081	4.30793100612697e-193	2
ARPC3	2.91882673303262e-197	1.98959571449562	0.934	0.326	5.94594193786075e-193	2
CREB5	5.2854741921237e-197	1.36023762170828	0.426	0.015	1.07670394767752e-192	2
LACTB	9.94276187537982e-197	1.27178412328405	0.494	0.032	2.02544002163362e-192	2
GMFG	2.1675666270898e-196	1.73311628789324	0.815	0.157	4.41554997604463e-192	2
ELF2	2.54001696582393e-196	1.79253656380116	0.735	0.119	5.17426856107992e-192	2
LSP1	1.29155533728593e-194	1.37773069640293	0.595	0.061	2.63102737758517e-190	2
SH3BGRL3	5.47246165619612e-194	2.10662902481351	0.972	0.602	1.11479516398371e-189	2
TLE4	5.52867431085215e-194	1.54371144914025	0.714	0.106	1.12624624386369e-189	2
ARIH1	5.76544681489652e-194	1.66395247614961	0.899	0.209	1.17447917066257e-189	2
SVIL	1.03166394690112e-193	1.23131262099759	0.583	0.055	2.10160262623227e-189	2
LINC00877	2.07626311469065e-193	1.23295717704059	0.431	0.017	4.22955559093633e-189	2
VASP	2.44493188014254e-193	1.3145209262509	0.616	0.069	4.98057073303837e-189	2
IL6R	3.21519148186523e-193	1.31585476614624	0.454	0.023	6.54966656770767e-189	2
DIAPH1	4.70320935087022e-193	1.59384101912383	0.689	0.1	9.58090776865772e-189	2
ARRB2	1.30073722854048e-192	1.48377614711694	0.637	0.083	2.6497318082598e-188	2
MCEMP1	1.75025662419402e-192	1.12496564088018	0.382	0.009	3.56544776914564e-188	2
ACAP2	2.18358125768569e-192	1.84128720141387	0.834	0.174	4.44817338003151e-188	2
PNPLA8	2.36070535238987e-192	1.75350370691375	0.773	0.162	4.8089928733534e-188	2
SERP1	7.18021345193927e-192	1.74121454472113	0.864	0.22	1.46268128229455e-187	2
GAPDH	7.63676165569318e-192	1.97266889920839	0.939	0.315	1.55568471688126e-187	2
FTL	8.71550095178395e-192	1.69657569042332	0.998	0.975	1.77543469888791e-187	2
ETS2	1.73021868939279e-191	1.2321037326633	0.473	0.028	3.52462849216206e-187	2
RTN4	1.85184153699072e-191	1.46182039581076	0.738	0.121	3.77238639500379e-187	2
NINJ1	7.54864886878599e-191	1.23837814720602	0.433	0.019	1.53773526106039e-186	2
HIPK3	1.30263425451815e-190	1.47830734171513	0.546	0.051	2.65359623987893e-186	2
CAP1	1.73065099236389e-190	1.33536090332123	0.653	0.084	3.52550913654448e-186	2
TBK1	1.20765580806641e-189	1.36669691599408	0.492	0.034	2.46011564661208e-185	2
RNF24	2.58207617730214e-189	1.38729154029873	0.569	0.054	5.25994738078219e-185	2
PGLS	7.0384180620198e-189	1.40823518813894	0.63	0.081	1.43379614341405e-184	2
RAB7A	8.68989204997719e-189	1.37317879147781	0.824	0.171	1.77021790950085e-184	2
MARCH1	6.8043233945836e-188	1.27395799147579	0.415	0.016	1.38610871871063e-183	2
ATP11B	7.69504742833542e-188	1.66266280429438	0.721	0.119	1.56755811162621e-183	2
CFL1	1.0172838115242e-187	1.71587133609412	0.913	0.232	2.07230885245594e-183	2
ACTB	2.21551807288452e-187	1.89224869751864	1	0.716	4.51323186627306e-183	2
MEGF9	1.51493719520724e-186	1.17346322197333	0.492	0.035	3.08607856035666e-182	2
SH3KBP1	1.74075464859892e-186	1.48232634970389	0.787	0.143	3.54609129466087e-182	2
ATF3	1.93065354414253e-186	1.04751013008564	0.363	0.007	3.93293433477276e-182	2
LIMS1	8.82916849898212e-186	1.27070193885301	0.649	0.088	1.79858991492765e-181	2
AKAP13	2.70735850611183e-185	1.75900556331751	0.864	0.203	5.51516001280042e-181	2
FNIP1	5.47737906950123e-185	1.64855344528731	0.679	0.102	1.11579689024810e-180	2
TMSB10	8.85989057877251e-185	1.8167229245906	0.988	0.281	1.80484830980175e-180	2
CD53	3.01863321366535e-184	1.41712989851798	0.724	0.117	6.14925771955768e-180	2
INPP5A	3.11698233887898e-184	1.43643256665523	0.534	0.049	6.34960472253037e-180	2
VPS13D	3.89126791757469e-184	1.63809493637586	0.574	0.064	7.92690187489139e-180	2
CHSY1	8.85112626268506e-184	1.197642825657	0.429	0.021	1.80306293097157e-179	2
CNPY3	1.50080960225146e-183	1.32032545199454	0.557	0.057	3.05729924074645e-179	2
RHOG	2.24690458409778e-183	1.29138048491055	0.539	0.051	4.57716932826559e-179	2
PKM	7.46168201177163e-183	1.45363589646846	0.632	0.083	1.520019242618e-178	2
ARPC2	9.68997636334859e-183	1.75094620967907	0.867	0.219	1.97394508497774e-178	2
CD55	1.03491888056791e-182	1.96359583697626	0.916	0.317	2.1082332516049e-178	2
ASAH1	1.99174030953257e-182	1.53137890749623	0.719	0.142	4.05737418454879e-178	2
TPM3	2.4838169588689e-182	1.75834259834681	0.883	0.236	5.05978352691184e-178	2
MYO1G	2.59471064945263e-182	1.30224869103871	0.478	0.035	5.28568506399995e-178	2
VAPA	2.78993144151714e-182	1.80597728507771	0.766	0.167	5.68336933951457e-178	2
CCDC88A	4.34576714768097e-182	1.34496514036098	0.45	0.027	8.8527622565409e-178	2
LILRB3	4.61771880386855e-182	1.03816162762794	0.351	0.006	9.40675497536063e-178	2
IRAK2	6.27820078391084e-182	1.16011489612624	0.351	0.006	1.27893228169048e-177	2
AGFG1	6.48845326014053e-182	1.71303347998986	0.646	0.101	1.32176281362323e-177	2
ROCK1	1.15806912696658e-181	1.7070858794508	0.738	0.134	2.35910261854362e-177	2
NOTCH2	1.36988989785658e-181	1.20198073227798	0.443	0.025	2.79060271092364e-177	2
ZFYVE16	2.87403012833955e-181	1.29270519952601	0.468	0.031	5.85468677444049e-177	2
FBXW7	4.02193100043729e-181	1.47919670903118	0.689	0.106	8.1930756409908e-177	2
AGTPBP1	4.67924866392868e-181	1.61499288834844	0.724	0.129	9.53209745328912e-177	2
ANKRD11	5.88972455125824e-181	1.54853099402427	0.831	0.168	1.19979578833682e-176	2
OTUD1	9.48469286173887e-181	1.22234785585864	0.41	0.019	1.93212678286482e-176	2
AP1G1	1.05438098145767e-180	1.3129990408297	0.607	0.074	2.14787949732743e-176	2
BCL6	5.65159331752406e-180	1.27029450152713	0.489	0.037	1.15128607471283e-175	2
GNAQ	9.08537654548693e-180	1.3837914333676	0.703	0.11	1.85078205608114e-175	2
THEMIS2	1.29825259928152e-179	1.02926920722625	0.354	0.008	2.64467036999639e-175	2
FBXO11	1.3957188019633e-179	1.55305958264288	0.728	0.126	2.84321877147943e-175	2
ATP1A1	1.59587254217844e-179	1.39959176356964	0.56	0.06	3.2509519556717e-175	2
STK10	2.53612496743851e-179	1.49090558521084	0.686	0.106	5.16634017116898e-175	2
ATP6V0D1	2.96851069118469e-179	1.33704083251414	0.602	0.078	6.04715312901233e-175	2
MT-CO3	3.43117035224581e-179	2.13487941151594	0.995	0.621	6.98963712455994e-175	2
AC013652.1	5.04433008264179e-179	1.11421168779349	0.335	0.005	1.02758048113496e-174	2
KDM6B	7.71754218506314e-179	1.27204503135969	0.55	0.054	1.57214051851921e-174	2
DDX21	1.24185535215144e-178	1.51163324387011	0.733	0.128	2.5297835378677e-174	2
GRK3	1.31484510144624e-178	1.33590247196369	0.454	0.029	2.67847095615614e-174	2
DISC1	2.91065829637616e-178	1.4604677586556	0.501	0.043	5.92930201554788e-174	2
IPMK	5.86389301194802e-178	1.30209640553596	0.532	0.05	1.19453364546393e-173	2
MT-ND4	7.62756119817294e-178	1.99673554081992	0.981	0.432	1.55381049167981e-173	2
CD93	8.40413411648691e-178	1.00740600974666	0.321	0.003	1.71200616086955e-173	2
RBM39	9.05132806467686e-178	1.74062807972442	0.918	0.27	1.84384604005532e-173	2
PADI4	3.84944911802371e-177	1.0974053850711	0.415	0.019	7.84171279832611e-173	2
APOBEC3A	8.28496287639635e-177	1.20785911209717	0.426	0.023	1.6877297875507e-172	2
CAPZA1	8.45359158524882e-177	1.41551800282937	0.684	0.108	1.72208114183104e-172	2
ARPC5	1.09252222431598e-176	1.5307341597331	0.768	0.158	2.22557702315408e-172	2
YWHAZ	3.53697839288998e-176	1.48419009314265	0.909	0.216	7.20517868415617e-172	2
RASGEF1B	3.55328893505559e-176	1.49044836381495	0.518	0.05	7.23840488960174e-172	2
PPP1R15A	4.56558550302988e-176	1.68881703871034	0.859	0.221	9.30055422822217e-172	2
CASP1	4.93341162251563e-176	1.06246210512692	0.377	0.013	1.00498528162266e-171	2
CLEC4A	3.63027235061703e-175	0.918235160347311	0.319	0.003	7.39522780544195e-171	2
CDKN1A	3.87011161335709e-175	1.06624372523908	0.363	0.011	7.88380436756972e-171	2
PIAS1	4.42738253298485e-175	1.4815212421335	0.712	0.123	9.01902095794344e-171	2
MS4A7	2.00881885127089e-174	1.05320887249563	0.309	0.002	4.09216488192392e-170	2
GNB1	2.60741422569644e-174	1.50001694130769	0.717	0.131	5.31156351916622e-170	2
CREBBP	6.07737295810272e-174	1.46195863261852	0.707	0.125	1.2380216452951e-169	2
PTX3	8.43011620217326e-174	1.30207587752421	0.314	0.003	1.71729897154472e-169	2
CAPG	2.08008272213175e-173	1.19116144570843	0.445	0.03	4.2373365132546e-169	2
RAC1	2.5048904146006e-173	1.48330058274567	0.78	0.175	5.10271226358288e-169	2
HLA-C	3.92408171600079e-173	1.5858082426727	0.913	0.235	7.99374686366522e-169	2
IFNGR2	4.14853549032051e-173	1.31860433379753	0.487	0.041	8.4509816473319e-169	2
UBE2J1	6.61045599940886e-173	1.38292997598353	0.548	0.06	1.34661599163958e-168	2
IRS2	1.37519064237897e-172	1.36617235461977	0.557	0.064	2.80140085759019e-168	2
PDE4B	2.35212614853105e-172	1.65417736826911	0.686	0.114	4.7915161771726e-168	2
TCF7L2	6.71308892523799e-172	1.3980184072837	0.471	0.037	1.36752334496023e-167	2
TNS3	8.33202019848534e-172	1.02198988006048	0.37	0.013	1.69731583463345e-167	2
OGFRL1	8.38498269442585e-172	1.12085224109919	0.426	0.026	1.70810482468149e-167	2
HNRNPC	1.04725810665979e-171	1.67568962050017	0.862	0.228	2.13336948907666e-167	2
SLC49A4	1.04943092266042e-171	1.3508508207189	0.445	0.03	2.13779573255155e-167	2
KCNQ1	1.3496546656176e-171	1.27518174304498	0.471	0.037	2.74938151932962e-167	2
ZFP36	2.0383959571438e-171	1.37855353427855	0.564	0.065	4.15241640429763e-167	2
TRAK1	3.95866826445813e-171	1.35622370985104	0.504	0.046	8.06420312152765e-167	2
OGDH	4.06210400757879e-171	1.34258803621393	0.527	0.057	8.27491207383876e-167	2
AL691403.1	5.21769319107422e-171	1.37997300559564	0.529	0.053	1.06289627995373e-166	2
MTMR3	1.80239289368332e-170	1.45843677950874	0.616	0.092	3.67165456372229e-166	2
CD99	2.1160345724652e-170	1.621207597413	0.642	0.101	4.31057402756886e-166	2
SPIDR	3.5692098522821e-170	1.45126947533532	0.628	0.09	7.27083739008387e-166	2
GLRX	5.52951511577755e-170	1.36445641425209	0.546	0.062	1.12641752423504e-165	2
TPM4	7.60418517794648e-170	1.199802309737	0.672	0.106	1.54904856259948e-165	2
C1orf162	2.00051196133459e-169	1.28542365498551	0.457	0.034	4.0752429164347e-165	2
FRY	2.08718437779102e-169	1.25186728691599	0.501	0.045	4.25180329599809e-165	2
NFE2L2	2.4367888786223e-169	1.47679368975545	0.679	0.118	4.96398262464148e-165	2
RHOA	4.4688448788613e-169	1.60967768664627	0.803	0.202	9.10348390272836e-165	2
GCA	5.57736292183375e-169	1.18993022059405	0.422	0.025	1.13616460080675e-164	2
SH3BP5	7.64798536801527e-169	1.17791361228041	0.475	0.038	1.55797109931839e-164	2
PSEN1	8.08917490106372e-169	1.32462851291605	0.541	0.058	1.64784581909569e-164	2
DAZAP2	9.9681982314951e-169	1.42302558085436	0.677	0.12	2.03062166173787e-164	2
RAB2A	1.19189387710407e-168	1.4694343164049	0.738	0.142	2.42800701704869e-164	2
IER2	6.02542618521395e-168	1.52706935757519	0.787	0.161	1.22743956818993e-163	2
GCH1	6.96766040323013e-168	1.34348784440811	0.489	0.043	1.41938210074201e-163	2
SLC36A4	1.87538608667942e-167	1.25525572206297	0.487	0.044	3.82034899717465e-163	2
CFLAR	2.50801737943825e-167	1.20589992395467	0.59	0.074	5.10908220365366e-163	2
IFITM2	3.60128754181956e-167	1.32217725315114	0.782	0.165	7.33618285144063e-163	2
MT-CO2	5.04911952824144e-167	2.11684361557419	0.998	0.619	1.02855613909806e-162	2
ASAP1	4.45771193784524e-166	2.00075328093026	0.78	0.212	9.08080498858453e-162	2
FAM102B	6.38458861785409e-166	1.37043287083507	0.429	0.029	1.30060454734306e-161	2
PRKCB	1.24476866731085e-165	1.48002518968518	0.733	0.138	2.53571825217894e-161	2
AC022217.3	1.88097147837065e-165	1.1943314860859	0.564	0.067	3.83172699858885e-161	2
ATG2A	2.57913114227011e-165	1.27657188540593	0.534	0.058	5.25394804991843e-161	2
IL3RA	2.74639857744999e-165	0.910926189787483	0.431	0.028	5.59468854212337e-161	2
UBC	8.29985153074092e-165	1.72958132053563	0.948	0.346	1.69076275532723e-160	2
GNG2	1.07419514262968e-164	1.72477669560278	0.7	0.124	2.18824292505092e-160	2
FOSL2	1.75637074975652e-164	1.10081314680939	0.443	0.032	3.577902854329e-160	2
ACTG1	4.24401911310221e-164	1.43564519219342	0.916	0.244	8.64549133530052e-160	2
COP1	4.47015250851024e-164	1.29036725753905	0.733	0.138	9.10614767508621e-160	2
EIF4A1	4.75511007252459e-164	1.55137264592435	0.85	0.222	9.68663472873985e-160	2
RAB20	1.04676729131725e-163	0.931203026053434	0.302	0.004	2.13236964914236e-159	2
SGMS2	1.89390223626147e-163	0.895566384077714	0.283	0.001	3.85806824548824e-159	2
EIF1	2.10407518957938e-163	1.66628252086164	1	0.856	4.28621156869216e-159	2
MSRB1	2.16786914318179e-163	0.985727445022561	0.382	0.018	4.41616623157562e-159	2
UPP1	3.15148423466248e-163	1.16956756308146	0.419	0.027	6.41988853443094e-159	2
CD37	5.94329556890575e-163	1.38469650367956	0.78	0.166	1.21070874034179e-158	2
KDM6A	6.23923291142702e-163	1.47343972677058	0.763	0.163	1.2709941363868e-158	2
HAVCR2	1.6048236260602e-162	1.11766105554417	0.356	0.013	3.26918620864724e-158	2
RNASET2	5.9613722066654e-162	1.43867498876971	0.674	0.116	1.21439113221981e-157	2
RAB5IF	6.51098455163772e-162	1.40120278927985	0.593	0.086	1.32635266301412e-157	2
CALM2	7.8392305460487e-162	1.63380149357819	0.815	0.233	1.59692965453558e-157	2
SRRM2	1.28492989263868e-161	1.51907481107076	0.801	0.186	2.61753068429425e-157	2
ETF1	2.02209892997482e-161	1.33022779693707	0.656	0.116	4.11921773025171e-157	2
ZNF804A	3.54518381226272e-161	1.22454689010042	0.309	0.005	7.22189394396038e-157	2
ICAM1	5.32587959338251e-161	1.07845666238018	0.386	0.019	1.08493493196795e-156	2
MIR22HG	2.06477801401989e-160	1.20401272941498	0.473	0.047	4.20615929235991e-156	2
TAGLN2	4.97149948484327e-160	1.44061660455053	0.77	0.167	1.01274416005742e-155	2
ENTPD1	5.72745323682255e-160	0.958353879343655	0.335	0.01	1.16673949887312e-155	2
H3F3A	6.21932088410565e-160	1.57458224545054	0.993	0.75	1.26693785730116e-155	2
LINC01619	1.663962702179e-159	1.44154903137245	0.759	0.154	3.38965842060884e-155	2
RIN3	4.95582007455866e-159	1.25414538326097	0.496	0.05	1.00955010738834e-154	2
MT-ND5	5.70147280887895e-159	1.69992890856399	0.895	0.291	1.16144702589673e-154	2
PTPRJ	6.20824273322653e-159	1.25671126755153	0.562	0.068	1.26468112718558e-154	2
PFN1	6.50288589285464e-159	1.53989237162631	0.934	0.29	1.32470288523342e-154	2
TBC1D9	8.02504515223976e-159	1.06833561867371	0.365	0.016	1.63478194796276e-154	2
LY86	8.87400307636812e-159	1.04914222109746	0.375	0.019	1.80772316668695e-154	2
TBL1X	9.01396759121921e-159	1.48671627781849	0.651	0.109	1.83623533800726e-154	2
CCNH	1.00105267562711e-158	1.38520823796141	0.625	0.098	2.03924440551999e-154	2
CD68	1.26266873589563e-158	0.822117448342037	0.281	0.002	2.57218248189299e-154	2
LRRFIP2	1.66163374766616e-158	1.61575053432327	0.658	0.129	3.38491410737074e-154	2
FOSL1	2.22304322616331e-158	1.02875058253665	0.328	0.009	4.52856135601729e-154	2
SIRPA	2.23022518077159e-158	0.856069641065479	0.286	0.002	4.5431917157498e-154	2
IQGAP2	2.29315595593707e-158	1.48184913773946	0.724	0.144	4.67138799783941e-154	2
LILRA5	2.85020163985928e-158	0.882377632770964	0.286	0.002	5.80614576055733e-154	2
MT-CYB	5.89523032077806e-158	1.87258769425348	0.993	0.498	1.2009173686457e-153	2
COX4I1	2.33523046391894e-157	1.5947983331027	0.909	0.281	4.75709797804928e-153	2
RNF144B	9.46702366567578e-157	1.11311422563562	0.337	0.012	1.92852739093481e-152	2
GNG5	9.79357390977826e-157	1.52224841396067	0.735	0.177	1.99504894116093e-152	2
OXSR1	2.4422959762886e-156	1.5976389784354	0.625	0.115	4.97520113329751e-152	2
PPP1R15B	2.76087662827621e-156	1.16017161013898	0.45	0.039	5.62418177946148e-152	2
CTDSP1	2.86634334437692e-156	1.14353565254518	0.422	0.031	5.83902802683023e-152	2
ELL2	3.83565911776321e-156	1.58815772407285	0.644	0.115	7.81362118879544e-152	2
FMNL1	1.44447746611261e-155	1.23400707506925	0.555	0.071	2.942545046218e-151	2
CKLF	1.56912828958496e-155	1.10719820848396	0.45	0.038	3.19647123871353e-151	2
CD36	3.01914372963598e-155	1.32126460198643	0.562	0.08	6.15029769164145e-151	2
QSOX1	1.94061159517544e-154	1.03238030062885	0.349	0.014	3.95321988053189e-150	2
ABR	1.9411441116809e-154	1.13551583572275	0.396	0.025	3.95430466990515e-150	2
PGD	2.74660000887025e-154	1.0692806053064	0.389	0.023	5.59509887806959e-150	2
CAPN2	6.22241972228887e-154	1.08027845617754	0.431	0.034	1.26756912162747e-149	2
KIF1B	8.22842573599488e-154	1.04221660401876	0.429	0.033	1.67621260667952e-149	2
YWHAB	1.2451423886634e-153	1.52134615170069	0.813	0.226	2.53647955994622e-149	2
VIM-AS1	1.78419247814558e-153	1.0770369550566	0.356	0.016	3.63457849723037e-149	2
IVNS1ABP	2.18476587884174e-153	1.26658742682509	0.607	0.094	4.45058657178851e-149	2
IER3	2.44898309069602e-153	1.24217952358896	0.37	0.019	4.98882345405687e-149	2
ATP11A	4.90613076246299e-153	1.26237467952526	0.447	0.04	9.99427897621335e-149	2
GNA15	8.69682746243058e-153	1.03386902641018	0.405	0.027	1.77163072237173e-148	2
LIPN	1.00628543122684e-152	1.01963650909882	0.297	0.005	2.0499040519522e-148	2
ZFAND6	1.45228370127424e-152	1.5072245050625	0.71	0.158	2.95844712786575e-148	2
LILRB2	1.60529754649541e-152	0.823321582153101	0.279	0.003	3.27015163196581e-148	2
XRN2	2.17196001719072e-152	1.36380418959921	0.646	0.113	4.42449975101922e-148	2
METRNL	3.03746638246126e-152	0.941582390722947	0.351	0.015	6.18762276771184e-148	2
MAP3K5	3.26661412740376e-152	1.19420833634495	0.478	0.047	6.65441963893421e-148	2
CMTM6	4.15817799099028e-152	1.17222621328398	0.56	0.075	8.47062438544629e-148	2
REL	1.00501604333854e-151	1.38020838932436	0.705	0.134	2.04731818188494e-147	2
PFKFB3	1.69501663192455e-151	1.07951348808173	0.405	0.028	3.4529183808935e-147	2
CD48	1.83217418174095e-151	1.35499575768194	0.637	0.109	3.73232202562449e-147	2
PECAM1	2.1783258201751e-151	1.14597798542714	0.464	0.044	4.43746752827871e-147	2
ALOX5	4.40145484019776e-151	1.01159940242187	0.412	0.03	8.96620365496685e-147	2
BTG1	4.52104506071402e-151	1.43899191606448	0.944	0.268	9.20982089318054e-147	2
MSN	5.34232450577413e-151	1.38114378724664	0.696	0.136	1.08828492507125e-146	2
CCR1	7.13950255149803e-151	0.943858667935915	0.274	0.002	1.45438806476566e-146	2
RAB8B	8.73168611795892e-151	1.26419930618394	0.693	0.133	1.77873177908941e-146	2
RIN2	4.42906124932498e-150	0.955128783020874	0.286	0.004	9.02244067099991e-146	2
CHMP4B	4.53118345244161e-150	1.28088781758679	0.55	0.082	9.2304738109688e-146	2
ZMIZ1	5.17079961503237e-150	1.13194272422371	0.424	0.035	1.05334358957824e-145	2
BCLAF1	9.73327304098314e-150	1.35890802941296	0.689	0.133	1.98276505117868e-145	2
SMCO4	1.96000591396462e-149	0.829878866171675	0.3	0.007	3.99272804733732e-145	2
RASSF2	3.43899865734521e-149	1.10317329969997	0.426	0.035	7.00558416487792e-145	2
SMG7	3.51070235795348e-149	1.28955989198759	0.527	0.068	7.15165177338704e-145	2
KCTD12	8.99917100309564e-149	0.810039581560765	0.29	0.005	1.83322112504061e-144	2
MT-ATP6	9.49349811688473e-149	1.83504691678553	0.991	0.601	1.93392050139059e-144	2
HNRNPU	2.28917462977673e-148	1.42653289609382	0.785	0.189	4.66327763831817e-144	2
SAT2	5.98443935179589e-148	1.16765995940886	0.452	0.044	1.21909014035434e-143	2
KDM2A	9.0733565797831e-148	1.42658684113304	0.681	0.138	1.84833346886761e-143	2
PPT1	2.05499356028919e-147	1.04169544280976	0.389	0.027	4.18622738166511e-143	2
TCOF1	2.50966530875113e-147	1.2922595821201	0.398	0.03	5.11243920045692e-143	2
NFKBIZ	5.55544810442618e-147	1.15209457679474	0.616	0.106	1.13170033335266e-142	2
NDEL1	1.15260356426862e-146	1.37471040298378	0.578	0.097	2.34796872077162e-142	2
WAS	1.72683506379064e-146	1.18509472732861	0.494	0.057	3.51773570844791e-142	2
UBE2E2	2.41570054642191e-146	1.35387677901654	0.504	0.06	4.92102358311608e-142	2
FYN	9.754136933986e-146	1.48145931140201	0.742	0.159	1.98701523482229e-141	2
BRAF	1.21537350563859e-145	1.46221384743966	0.71	0.151	2.47583736833637e-141	2
TBC1D23	1.39732654472616e-145	1.2969540807577	0.541	0.078	2.84649390426166e-141	2
JUNB	1.63627386396817e-145	1.31333966738631	0.869	0.216	3.33325348828957e-141	2
AL450992.3	2.149135684037e-145	1.26836296977573	0.279	0.004	4.37800430195178e-141	2
MBP	4.2688037983871e-145	1.54272575569031	0.773	0.216	8.69598021769436e-141	2
SMCHD1	4.42903257777431e-145	1.17258011651284	0.885	0.216	9.02238226418405e-141	2
DDX5	5.26246940673427e-145	1.47689530160926	0.939	0.284	1.07201764284584e-140	2
CORO1A	9.08470978153134e-145	1.43107046527717	0.733	0.161	1.85064622959575e-140	2
AL138720.1	9.71645381601379e-145	1.1430454275354	0.33	0.015	1.97933880686017e-140	2
KLF10	1.050943624953e-144	1.02645344246884	0.34	0.016	2.14087725839175e-140	2
ATP5MC2	1.12428642964974e-144	1.34644508875888	0.789	0.189	2.29028388583949e-140	2
SLC31A2	1.50006567380993e-144	0.887017343707879	0.286	0.006	3.0557837841182e-140	2
H2AFY	1.54611380187728e-144	1.22678304486953	0.6	0.101	3.1495884258042e-140	2
SSH1	2.44663251869534e-144	0.94292147562079	0.307	0.01	4.98403510383428e-140	2
NDRG1	2.72501328102197e-144	1.0613267355739	0.372	0.024	5.55112455476986e-140	2
IL1RN	3.07596296153596e-144	0.895755949033691	0.283	0.005	6.26604414894491e-140	2
EZR	3.55651856608325e-144	1.45804322506554	0.71	0.151	7.24498397096818e-140	2
TLN1	4.33927672111237e-144	1.05180730490636	0.721	0.166	8.839540608578e-140	2
ITGAM	8.0815784620134e-144	0.93084755276074	0.33	0.014	1.64629834849675e-139	2
ICAM3	9.8440687874094e-144	1.31964934882805	0.6	0.101	2.00533525268317e-139	2
ATP6V0B	1.09972057624711e-143	1.60569056366185	0.77	0.245	2.24024078587298e-139	2
HCLS1	3.56607358089231e-143	1.17664681598194	0.532	0.073	7.26444849163573e-139	2
SOAT1	5.50628661474392e-143	1.13769175770636	0.386	0.028	1.12168564628948e-138	2
OSBPL11	7.99701280464941e-143	1.18375017672246	0.398	0.032	1.62907147843513e-138	2
SKAP2	9.2771476945727e-143	1.15930331066609	0.557	0.083	1.8898477568614e-138	2
GLT1D1	1.21238239869463e-142	0.898550787024623	0.321	0.012	2.46974418438084e-138	2
AC009522.1	1.22366271534584e-142	1.172195673076	0.311	0.011	2.49272331743102e-138	2
WDFY2	2.19852268984158e-142	1.43733562810997	0.553	0.083	4.47861057147629e-138	2
ARHGEF40	3.02018448587965e-142	0.906533335162311	0.316	0.012	6.15241781618544e-138	2
CCNL1	3.78248906742022e-142	1.34498044029719	0.785	0.191	7.70530847924173e-138	2
B4GALT1	5.81133799453488e-142	1.30735700249963	0.576	0.089	1.1838276628667e-137	2
SPTLC2	7.03599376213859e-142	1.23830756870718	0.468	0.054	1.43330228928525e-137	2
DPYSL2	7.32584620815395e-142	0.938516830144494	0.326	0.014	1.49234813106304e-137	2
SNX10	8.50032975981855e-142	0.920968789107031	0.375	0.025	1.73160217537264e-137	2
SHTN1	3.25385121454738e-141	0.922068165540373	0.304	0.011	6.62842030915447e-137	2
DYRK1A	4.70585250247688e-141	1.34358358962672	0.667	0.137	9.58629213279566e-137	2
NFKB2	9.78791016425135e-141	1.14071401820231	0.431	0.041	1.99389517955964e-136	2
EMP1	1.02368736024853e-140	0.953889442527034	0.276	0.005	2.08535352156227e-136	2
ARL8B	1.41780379749506e-140	1.2723380613204	0.504	0.068	2.88820811587718e-136	2
LPCAT1	2.86396122820322e-140	0.969046737066778	0.356	0.021	5.83417541797279e-136	2
ARAP1	3.0505822705594e-140	0.877212240220845	0.389	0.029	6.21434114335654e-136	2
CPNE8	8.27558373578035e-140	0.976969518692502	0.328	0.015	1.68581916281581e-135	2
ZNF267	8.50258150627797e-140	1.02401287479801	0.393	0.032	1.73206087864389e-135	2
CHST15	1.0762436713716e-139	0.838487304709907	0.283	0.007	2.19241598295108e-135	2
LRRC25	1.18795035433468e-139	0.79322606398723	0.265	0.004	2.41997366681519e-135	2
TGFBI	1.24294302769374e-139	0.749641756156648	0.244	0.001	2.53199924171491e-135	2
CEP170	2.52678001463607e-139	1.25054468828446	0.452	0.049	5.14730356781515e-135	2
CYTIP	3.08804093327612e-139	1.17465168250053	0.733	0.154	6.29064818517679e-135	2
MEFV	3.22167716949035e-139	0.795069660326715	0.262	0.004	6.56287856196878e-135	2
SPOPL	4.5738416014397e-139	0.919983659920733	0.363	0.023	9.31737272629282e-135	2
DNMBP	8.87813277267064e-139	1.06109230667061	0.37	0.026	1.80856442712074e-134	2
HCST	1.26216150072418e-138	1.16752221116702	0.555	0.084	2.57114919312522e-134	2
AL512603.2	1.50654517187986e-138	0.960145967373738	0.288	0.008	3.06898316963646e-134	2
CELF1	2.46191462366352e-138	1.2960975534347	0.581	0.101	5.01516627986495e-134	2
ATP1B3	3.17712542142202e-138	1.55817995550335	0.707	0.154	6.4721221959788e-134	2
LPP	3.43930874812273e-138	1.34788883421785	0.621	0.114	7.00621585080082e-134	2
USP3	3.83613367734428e-138	1.30427963471668	0.705	0.149	7.81458791411804e-134	2
AHCTF1	5.60785677490056e-138	1.25211576649644	0.506	0.07	1.14237650361499e-133	2
RUNX1	1.47823037667082e-137	1.2134029856458	0.67	0.137	3.01130310031613e-133	2
HEXB	3.16956139711259e-137	0.89212750076627	0.319	0.014	6.45671352205806e-133	2
RP2	3.19575088775819e-137	0.884718453705263	0.368	0.025	6.5100641334522e-133	2
IQSEC1	3.37042392164384e-137	1.40818497524925	0.642	0.143	6.86589057078067e-133	2
DHX34	6.13374761583251e-137	0.866324238692695	0.309	0.012	1.24950572682124e-132	2
SEC11A	6.13446676519427e-137	1.25663508518452	0.578	0.099	1.24965222473773e-132	2
MAPKAPK2	7.11154950331014e-137	1.13809452284258	0.506	0.069	1.44869374931931e-132	2
MBNL1	7.40674410077367e-137	1.40348149173505	0.883	0.292	1.50882784076861e-132	2
ATP6V1B2	7.97506083795903e-137	0.928539728519089	0.344	0.02	1.62459964330063e-132	2
RARA	8.80890972853442e-137	0.935178467493241	0.377	0.028	1.79446300079975e-132	2
DGKG	1.43506766752407e-136	0.900584107100803	0.262	0.004	2.92337634551327e-132	2
LDLR	1.99808626258205e-136	1.20079778265001	0.426	0.042	4.0703015255059e-132	2
KLHL2	2.54690944597071e-136	1.14445254591268	0.407	0.037	5.18830923238694e-132	2
LRP1	4.20917460027983e-136	0.760829843063457	0.248	0.002	8.57450957823004e-132	2
IL17RA	4.53298867729588e-136	1.12793686889818	0.464	0.053	9.23415123451944e-132	2
MGST1	5.56474544780989e-136	0.759959161945607	0.246	0.002	1.13359429517335e-131	2
MGAT1	8.82015864614565e-136	1.01974940692729	0.398	0.035	1.79675451780633e-131	2
OSBPL8	1.04698308253663e-135	1.33312840691004	0.782	0.188	2.13280923743537e-131	2
TRIO	1.08911807425206e-135	1.11046756480011	0.438	0.046	2.21864242905888e-131	2
LINC00607	1.1166475130045e-135	0.842186347173583	0.234	0	2.27472264874148e-131	2
PTGS2	1.41826220514991e-135	0.98553826793491	0.342	0.019	2.88914193811088e-131	2
PGK1	1.52004332983126e-135	1.24086605445843	0.667	0.141	3.09648026719926e-131	2
AC084871.1	1.63712881988801e-135	0.899063257080403	0.3	0.011	3.33499511899386e-131	2
ELMO1	4.07209665103712e-135	1.24585292285798	0.731	0.167	8.29526808782771e-131	2
UBAC2	6.85346680345434e-135	1.38712323945466	0.63	0.126	1.39611972253168e-130	2
SLC15A3	1.72312460246844e-134	0.759325617952654	0.286	0.009	3.51017712768846e-130	2
EAF1	1.77481509960917e-134	0.929852789005252	0.321	0.016	3.61547583941385e-130	2
TRIM25	2.22136590346083e-134	0.970387938053898	0.347	0.021	4.52514448194006e-130	2
AREG	2.57873231392264e-134	1.99524171484743	0.464	0.058	5.2531355966918e-130	2
BIRC6	2.90600756790074e-134	1.2772629409354	0.67	0.139	5.9198280165706e-130	2
DYSF	3.39553197167028e-134	1.24297826276297	0.415	0.041	6.91703817948952e-130	2
EP300	4.00817463251587e-134	1.2247131804945	0.588	0.107	8.16505254389807e-130	2
TANK	4.16219462317247e-134	1.59122545021562	0.763	0.267	8.47880666686463e-130	2
FAM107B	9.47321274489245e-134	1.4145617941629	0.703	0.153	1.92978816826204e-129	2
BCL3	1.52976274794402e-133	0.934208417655773	0.335	0.019	3.11627969383675e-129	2
BST1	1.73610868305972e-133	0.743604463580727	0.262	0.005	3.53662699826095e-129	2
FOXN3	2.54669954080222e-133	1.32175904855031	0.756	0.19	5.1878816345682e-129	2
ALDH1A2	2.82408695902644e-133	0.880139043090005	0.328	0.017	5.75294754423276e-129	2
TES	2.99372411123875e-133	1.13232570828992	0.443	0.049	6.09851538700446e-129	2
LATS2	6.39651908693792e-133	0.998635303094458	0.344	0.022	1.30303490320012e-128	2
PIK3AP1	6.44062407322746e-133	0.983541978771027	0.361	0.026	1.31201952995717e-128	2
MOB3A	7.35630716792277e-133	1.06677042319547	0.407	0.039	1.49855333317755e-128	2
POLE4	8.75614879260881e-133	1.04030982883607	0.396	0.036	1.78371507054234e-128	2
TIMP2	1.03073020347106e-132	0.891566030595559	0.347	0.023	2.09970049749089e-128	2
SCLT1	1.23185855947585e-132	1.30357916362362	0.541	0.086	2.50941907150825e-128	2
ZFP36L1	2.41502905839165e-132	1.0992831162071	0.447	0.052	4.91965569484964e-128	2
LINC00910	3.30471764383937e-132	1.9096623925877	0.431	0.049	6.73204031226518e-128	2
MYD88	3.45440715886324e-132	0.855032387082654	0.3	0.012	7.0369728233203e-128	2
F13A1	5.37140180514765e-132	0.837276540980644	0.283	0.009	1.09420826172663e-127	2
HRH2	6.53804966766888e-132	0.830952351745563	0.302	0.012	1.33186609780083e-127	2
TRIM38	8.06123088329275e-132	1.0487981067828	0.358	0.026	1.64215334323557e-127	2
TMCC3	1.11054200753805e-131	0.957112327915456	0.293	0.011	2.26228512355577e-127	2
PNRC1	3.68843765026826e-131	1.5311060079369	0.956	0.578	7.51371633736146e-127	2
TAOK3	4.18472601675877e-131	1.37983281333197	0.632	0.133	8.52470536873929e-127	2
SYAP1	5.59768637047837e-131	1.37612262912895	0.618	0.128	1.14030469053015e-126	2
PLXNC1	5.83668053500882e-131	0.880258887235136	0.363	0.026	1.18899019178665e-126	2
UBE2E1	6.33062254358445e-131	1.16647032755312	0.45	0.054	1.28961111835359e-126	2
NR3C1	1.51173985512932e-130	1.22228090963029	0.623	0.124	3.07956525888394e-126	2
SUSD6	1.84270666653971e-130	0.980076253025716	0.445	0.05	3.75377775040804e-126	2
RYBP	3.35269260029374e-130	1.22500106001767	0.471	0.063	6.82977009605837e-126	2
CYB5R4	5.01762887543471e-130	1.08749834066731	0.443	0.051	1.0221411782148e-125	2
PAK1	6.60989796386454e-130	0.99437773085599	0.405	0.039	1.34650231421885e-125	2
UTRN	8.0952146195443e-130	1.1638989106042	0.728	0.162	1.64907617014737e-125	2
AP3B1	1.19345983542604e-129	1.19086554760695	0.555	0.093	2.43119703074639e-125	2
TNFSF10	1.29065465253979e-129	1.03276347400936	0.347	0.024	2.62919259268881e-125	2
CDC73	2.53901806215088e-129	1.1936040694892	0.532	0.087	5.17223369440757e-125	2
NR4A2	1.10289917042931e-128	1.35285323943613	0.611	0.119	2.24671590008154e-124	2
MAP3K20	1.6214395112377e-128	1.1334169967839	0.377	0.035	3.30303442834231e-124	2
SDC2	1.7061916333898e-128	0.865978054283726	0.225	0.001	3.47568297637836e-124	2
SLC7A11	2.31627894080308e-128	1.06768344231841	0.255	0.005	4.71849183030996e-124	2
FOXO3	3.5030380889869e-128	1.49503746645902	0.834	0.372	7.13603889107521e-124	2
RHOQ	5.72150766399655e-128	0.897201072589843	0.342	0.023	1.16552832623274e-123	2
PTPN1	3.12943078205861e-127	1.14823806193717	0.482	0.068	6.37496344613159e-123	2
TMED5	4.93771855056758e-127	1.09116441281828	0.436	0.051	1.00586264593612e-122	2
TMTC2	1.37352817843485e-126	1.06934503910729	0.274	0.009	2.79801425228964e-122	2
BIN3	1.71920335327937e-126	1.08325917549937	0.4	0.04	3.5021891509654e-122	2
STAT3	2.73184719271806e-126	1.32089989086909	0.658	0.145	5.56504591628597e-122	2
ACTR3	4.29038833793045e-126	1.34126511140594	0.82	0.315	8.73995008319813e-122	2
AFF4	8.14262067783937e-126	1.15623084769998	0.578	0.104	1.65873325828266e-121	2
BTAF1	9.35648751527323e-126	1.23648523980469	0.499	0.075	1.90601007173631e-121	2
CHD2	2.92289135322477e-125	1.30691214567329	0.768	0.222	5.95422197565417e-121	2
TBC1D5	4.61166978196884e-125	1.17904289998613	0.569	0.102	9.39443251284872e-121	2
CSRNP1	4.99363184638436e-125	1.01677605324958	0.412	0.044	1.01725274342696e-120	2
HECA	1.97874402703551e-124	1.12758811783818	0.583	0.111	4.03089945747403e-120	2
HLA-A	2.66940927785955e-124	1.37721692882972	0.902	0.395	5.4378536399277e-120	2
NBPF14	3.41815143055625e-124	0.829403182711286	0.276	0.011	6.96311627918615e-120	2
RNH1	3.66536042032586e-124	1.05706010195195	0.431	0.053	7.46670571224582e-120	2
PITPNA	5.58635523846831e-124	1.34906019784915	0.482	0.075	1.13799642562838e-119	2
NOP10	5.64744921876686e-124	1.13385185703613	0.511	0.084	1.150441880355e-119	2
NACC2	6.12726648664815e-124	0.746440824749447	0.239	0.004	1.24818545599509e-119	2
PTPN2	6.23339923016398e-124	1.26505846893998	0.548	0.094	1.2698057571767e-119	2
LTA4H	6.45648555010488e-124	1.07283438246831	0.403	0.044	1.31525067141186e-119	2
SMIM25	1.24146846660792e-123	0.776501956393732	0.258	0.007	2.52899541332699e-119	2
ADA2	1.34539011579252e-123	0.872713128710982	0.323	0.021	2.74069420488094e-119	2
REEP5	1.79336279490763e-123	1.06777214271263	0.407	0.045	3.65325934950634e-119	2
HLA-DPA1	4.55242650106667e-123	1.21293154740318	0.412	0.045	9.27374802532292e-119	2
VAMP8	6.56872564700037e-123	1.17880614162146	0.529	0.091	1.33811510155045e-118	2
CWC25	1.15683619964662e-122	1.0447974875214	0.466	0.065	2.35659102230014e-118	2
AL157871.4	1.20886768927605e-122	0.782390759358022	0.232	0.003	2.46258436982425e-118	2
RELT	1.21118691240753e-122	0.796454720689841	0.276	0.011	2.46730885926537e-118	2
RGS19	1.37900382891756e-122	1.0143093415203	0.393	0.041	2.80916869988797e-118	2
ZYX	1.651406047551e-122	0.834443678919907	0.333	0.023	3.36407925946613e-118	2
UHRF1BP1L	1.82130828344557e-122	1.03163040956303	0.4	0.043	3.71018710420697e-118	2
ATP6V1F	2.15798744680867e-122	1.21865999195233	0.581	0.126	4.39603622789394e-118	2
HDAC4	2.2517819084483e-122	1.04814061138894	0.431	0.052	4.58710492570004e-118	2
LILRA2	2.31629895806724e-122	0.756512576246709	0.239	0.004	4.71853260747878e-118	2
ITGA5	2.35312246290442e-122	1.01089620231327	0.323	0.021	4.79354576918259e-118	2
AMPD2	3.71418406405622e-122	0.918550240465456	0.323	0.022	7.56616435688892e-118	2
C4orf48	7.44418420415161e-122	0.840118896078426	0.295	0.016	1.51645476422773e-117	2
ARHGDIB	9.50329511736399e-122	1.17016309213918	0.806	0.212	1.93591624835822e-117	2
RPS9	1.99481793877996e-121	1.4753060722828	0.981	0.489	4.06364362308866e-117	2
MAP4K4	3.19167953385142e-121	1.39348277029601	0.712	0.202	6.50177037840873e-117	2
TSC22D2	3.72424503037542e-121	1.12965207171927	0.459	0.063	7.58665955137776e-117	2
CTSD	5.64571628927749e-121	1.1145334333552	0.475	0.074	1.15008886528872e-116	2
RCOR1	6.67755096313653e-121	1.24821024371888	0.562	0.11	1.36028390670054e-116	2
ANKHD1	7.16387390394336e-121	1.19373274538784	0.651	0.146	1.4593527529723e-116	2
RGS18	9.43624142793181e-121	0.478957566949348	0.316	0.019	1.92225674128399e-116	2
IDS	1.40241194003134e-120	1.14369914083014	0.513	0.084	2.85685336303784e-116	2
MAPK6	1.43087822743607e-120	1.07083073956942	0.389	0.04	2.91484203711001e-116	2
PFDN5	1.48514212305648e-120	1.45657561842519	0.911	0.533	3.02538301887835e-116	2
HERPUD1	1.55202594623582e-120	1.0535387833186	0.504	0.077	3.16163205507698e-116	2
ELL	3.32518890370907e-120	0.945678218074926	0.356	0.031	6.77374231574575e-116	2
TUT7	3.46052654196063e-120	1.1434509063778	0.445	0.06	7.049438618628e-116	2
ZDHHC20	3.67514655230237e-120	1.27597182534038	0.489	0.075	7.48664104169517e-116	2
BNIP2	4.71800043255672e-120	1.11978911267376	0.513	0.087	9.61103868116129e-116	2
FKBP15	4.72212562546653e-120	0.837582829372137	0.295	0.016	9.61944211163787e-116	2
PPARG	4.75438150858055e-120	0.914466154826993	0.241	0.005	9.68515057112944e-116	2
DIPK2A	5.6817015359758e-120	1.08432521144714	0.363	0.034	1.15741941989363e-115	2
IL15	6.18334717019352e-120	0.783458589294648	0.237	0.005	1.25960965204012e-115	2
STK3	6.19201532825664e-120	0.996037088661077	0.309	0.019	1.26137544251916e-115	2
SCO2	6.28473629092222e-120	0.839027956002441	0.286	0.014	1.28026362982376e-115	2
FAU	9.28767808723067e-120	1.4257040233956	0.977	0.564	1.89199290314976e-115	2
DENND3	1.02278297602404e-119	0.796720787655365	0.288	0.014	2.08351120045857e-115	2
HNMT	1.04399509118822e-119	0.66868702270264	0.213	0.001	2.12672240025952e-115	2
RASSF4	1.11789472405865e-119	0.686970556143824	0.234	0.004	2.27726334237988e-115	2
IL10RA	1.71453340333948e-119	0.877785377713705	0.3	0.017	3.49267599594286e-115	2
PDE4A	2.71596978704421e-119	0.925420190825797	0.323	0.022	5.53270205318776e-115	2
CAPZB	4.73927221404958e-119	1.1776282362809	0.628	0.14	9.6543714272404e-115	2
PDE2A	9.23606336126874e-119	0.865182737061717	0.302	0.018	1.88147846732405e-114	2
PLXNB2	1.02891203304207e-118	0.704164068035128	0.227	0.004	2.09599670250999e-114	2
NIBAN2	1.09397745854353e-118	0.73896940834285	0.227	0.004	2.22854148079903e-114	2
PYGL	1.61543504270388e-118	0.795484338852747	0.314	0.02	3.29080272549208e-114	2
CSF1R	2.73547014034182e-118	0.664660333562095	0.213	0.002	5.57242622289032e-114	2
CLIP1	4.47692845078156e-118	1.07978159056836	0.393	0.044	9.11995094708711e-114	2
RAP1GAP2	5.81474788824974e-118	0.977018156338279	0.391	0.04	1.18452229231536e-113	2
NRIP3	6.23937339750048e-118	0.952657382009334	0.26	0.01	1.27102275480482e-113	2
RETN	6.28115580310939e-118	1.02918592459818	0.255	0.009	1.27953424865141e-113	2
NAP1L1	1.02639316915978e-117	1.08170555457627	0.696	0.178	2.09086552489539e-113	2
NIBAN1	1.11557286318215e-117	0.550217637702514	0.386	0.037	2.27253347958836e-113	2
FBXO34	1.6358760460943e-117	1.40420523347739	0.534	0.106	3.3324430934987e-113	2
MIR222HG	1.72400086702636e-117	0.739968667195461	0.218	0.002	3.51196216621941e-113	2
CPM	1.92188815315458e-117	0.760416196215073	0.222	0.003	3.91507835679118e-113	2
PLEKHM2	2.2792841271595e-117	1.14383876856785	0.429	0.057	4.64312969543661e-113	2
AL163541.1	1.30412305804906e-116	0.915008190336069	0.232	0.005	2.65662908155174e-112	2
HLA-E	1.73165275933208e-116	0.982258667668704	0.829	0.222	3.52754983603538e-112	2
BAZ1A	1.84896506897899e-116	1.1244741107741	0.602	0.126	3.76652674201709e-112	2
TBC1D12	1.9637791707432e-116	0.815705562070595	0.218	0.003	4.00041454872096e-112	2
CERT1	2.07842182483234e-116	1.1010960214904	0.501	0.082	4.23395309936595e-112	2
OLR1	2.75112050885039e-116	0.724710683908876	0.215	0.002	5.60430758857914e-112	2
JUND	2.98898267979978e-116	1.2475706200204	0.979	0.617	6.08885661702013e-112	2
SQSTM1	3.89957366327742e-116	1.27690456424121	0.735	0.252	7.94382150946242e-112	2
SEC61B	4.27036951340939e-116	1.1944281744169	0.621	0.146	8.69916973576626e-112	2
IGF2R	4.92132551834834e-116	1.12994512942571	0.447	0.064	1.00252322134274e-111	2
BAZ2B	5.8435254362499e-116	1.06902604007458	0.461	0.067	1.19038456661847e-111	2
FAR1	6.98857651625626e-116	1.08407523942945	0.407	0.05	1.42364292212656e-111	2
EIF3A	7.18972054007337e-116	1.26166092387719	0.607	0.137	1.46461797121835e-111	2
SAP30BP	7.5315454089385e-116	1.09770552377877	0.429	0.058	1.53425111525486e-111	2
RBKS	9.98037432088856e-116	0.817261106852222	0.279	0.014	2.03310205290821e-111	2
UVRAG	1.16468044342213e-115	1.14955823408994	0.508	0.086	2.37257053129523e-111	2
HLA-DMA	1.18244716685429e-115	1.02188387012947	0.358	0.034	2.40876312359888e-111	2
EXT1	1.26219195009943e-115	1.16029575690046	0.382	0.041	2.57121122154755e-111	2
FOXP1	1.38406619466173e-115	1.0862367622482	0.831	0.254	2.81948124514541e-111	2
IL13RA1	1.47739636552131e-115	0.627122323826279	0.225	0.004	3.00960413620346e-111	2
GABARAP	1.68554317975986e-115	1.30766987148897	0.948	0.698	3.4336200114888e-111	2
NCF4	1.92289287397741e-115	0.742183194775989	0.279	0.014	3.91712507357938e-111	2
TMEM219	2.48745379158933e-115	0.936703924271648	0.415	0.053	5.06719211884663e-111	2
PPP1R12A	3.3692853408102e-115	1.04088889854592	0.653	0.154	6.86357116776445e-111	2
PRR13	5.2934411957104e-115	1.08613256349885	0.45	0.068	1.07832690597817e-110	2
ZNF331	8.28810856930129e-115	1.7295729306404	0.628	0.146	1.68837059665237e-110	2
RTN3	1.81806140035968e-114	1.23770535990362	0.571	0.13	3.7035728786727e-110	2
NIPBL	2.10168235441131e-114	1.20920732756474	0.635	0.146	4.28133712417128e-110	2
CAMKK2	3.10696681373705e-114	0.799715006777858	0.297	0.019	6.32920209626374e-110	2
HMOX1	3.94642696963826e-114	0.701538925306399	0.204	0.001	8.03926637985009e-110	2
AC007952.4	3.94924930921873e-114	1.26286664487611	0.311	0.023	8.04501576780947e-110	2
RC3H1	4.03466456823774e-114	1.20150681324016	0.518	0.095	8.21901519195709e-110	2
PCNX1	4.82802413124802e-114	1.26929430784388	0.496	0.084	9.83516795776535e-110	2
NRIP1	6.37280819375986e-114	1.1945990010166	0.478	0.077	1.29820475715082e-109	2
ENO1	6.91214248210183e-114	1.05521047269919	0.665	0.16	1.40807254502896e-109	2
EVI2A	9.0157458899637e-114	0.894846038173327	0.337	0.029	1.83659759524451e-109	2
FYB1	2.5232559823281e-113	0.969770337263186	0.658	0.138	5.14012476160057e-109	2
PPP2CA	2.53654172214062e-113	1.06670761511817	0.548	0.107	5.16718914217265e-109	2
STAG1	2.6559510909818e-113	1.06820543468849	0.703	0.171	5.41043796743903e-109	2
TIAM1	4.39977902354286e-113	1.02282859766751	0.356	0.035	8.96278984885916e-109	2
MYH9	6.08933689970227e-113	1.08351291119449	0.635	0.144	1.24045881983835e-108	2
NABP1	6.1346092386025e-113	0.671190929671222	0.302	0.019	1.24968124799572e-108	2
ARFGAP3	7.5380314746184e-113	1.03393425579297	0.419	0.055	1.53557239169451e-108	2
FXYD5	1.78580809740414e-112	1.06644522269759	0.574	0.114	3.63786967522197e-108	2
ZNF516	1.81481150608806e-112	0.819832016004277	0.293	0.018	3.69695251905199e-108	2
HLA-DPB1	2.88771241820902e-112	1.10481143946304	0.407	0.049	5.88255896713359e-108	2
PJA2	4.25488162876171e-112	1.11771857428465	0.557	0.115	8.66761936595048e-108	2
PRRC2C	4.75928609052465e-112	1.07782576044025	0.721	0.181	9.69514169500777e-108	2
RLIM	5.3576705545964e-112	0.999037935176329	0.464	0.072	1.09141106867683e-107	2
GNA12	5.71331867730717e-112	1.09507687699292	0.393	0.05	1.16386014775424e-107	2
TRAPPC5	5.8240940418806e-112	1.3705659119973	0.78	0.332	1.1864261972715e-107	2
SUB1	6.87458217929992e-112	1.14692957342819	0.733	0.204	1.40042113574519e-107	2
LILRB1	8.35247213420376e-112	0.618826489307412	0.213	0.003	1.70148209845865e-107	2
COX8A	8.38734431708977e-112	1.17309442275006	0.609	0.151	1.70858591083436e-107	2
HEBP2	9.43005893567876e-112	0.939957533461662	0.396	0.048	1.92099730578712e-107	2
JDP2	1.12245571610133e-111	0.670322254716186	0.232	0.006	2.28655453927003e-107	2
FBN2	1.23391365376922e-111	0.744962062455347	0.197	0.001	2.51360550409328e-107	2
CCL3	2.11806387590151e-111	1.12478303660174	0.22	0.004	4.31470792159897e-107	2
MOB1A	2.15980747016061e-111	1.04258793995859	0.501	0.088	4.39974379746419e-107	2
PPP3CA	2.28358007047786e-111	1.16837336049285	0.588	0.126	4.65188096157045e-107	2
GNAI3	2.7124022072645e-111	1.16012351673196	0.562	0.12	5.52543453641851e-107	2
RPL39	4.60201175205674e-111	1.14683961704332	0.956	0.396	9.37475814011478e-107	2
MIR181A1HG	6.27315548787258e-111	1.0329964667757	0.323	0.027	1.27790450443452e-106	2
AC011476.3	6.95645720304239e-111	1.18865286541179	0.351	0.035	1.41709989683177e-106	2
MINK1	7.00866342347195e-111	0.940180748079151	0.309	0.024	1.42773482599547e-106	2
PDXK	1.12342614074503e-110	0.815414273901242	0.304	0.022	2.2885313913117e-106	2
MIDN	1.50666872836505e-110	0.911467350916907	0.344	0.033	3.06923486655244e-106	2
LINC00937	1.79807341051397e-110	0.709058274581687	0.218	0.004	3.66285534455801e-106	2
ACER3	2.18435216084523e-110	0.976587260175868	0.347	0.033	4.44974378685781e-106	2
SHKBP1	2.2495594140436e-110	0.883819891558676	0.33	0.029	4.58257748234821e-106	2
AC015912.3	2.78553080085714e-110	0.740650950575994	0.225	0.005	5.67440479442608e-106	2
ERICH1	3.91483915532017e-110	1.12775562090891	0.41	0.056	7.97491884330271e-106	2
GPBP1	4.74494804044752e-110	1.21037253966958	0.7	0.2	9.66593365319563e-106	2
ITGB1	5.81230487343716e-110	1.17985647340208	0.529	0.109	1.18402462576788e-105	2
RPL26	6.08712824898236e-110	1.11901755865503	0.972	0.396	1.2400088956002e-105	2
RPL23	7.09932936074729e-110	1.00749130785642	0.841	0.256	1.44620438407783e-105	2
TBC1D8	1.27781513703089e-109	0.820525222592364	0.244	0.009	2.60303721564562e-105	2
TTC7A	1.56098965012509e-109	0.963552942862864	0.398	0.05	3.17989201626982e-105	2
TCF25	2.02659628439448e-109	1.21339893270702	0.588	0.131	4.12837929093999e-105	2
TXNDC11	2.13455829198308e-109	0.996964131646315	0.356	0.037	4.34830869659872e-105	2
SLC2A3	2.27159089601938e-109	1.05223315004802	0.628	0.137	4.62745781428108e-105	2
PAK2	3.51134526665446e-109	1.08714735455548	0.583	0.126	7.15296144270180e-105	2
TACC1	5.24161886974632e-109	1.09354008058497	0.48	0.082	1.06777017995602e-104	2
SRSF4	1.0990836869297e-108	1.12260940635391	0.623	0.148	2.2389433786445e-104	2
PTPN18	1.41035590864154e-108	0.724792434789742	0.304	0.023	2.87303602149369e-104	2
RPS13	3.49897557223481e-108	1.1812902279203	0.956	0.416	7.12776313819952e-104	2
NAIP	3.72640057349878e-108	0.798107017963918	0.269	0.015	7.59105060827437e-104	2
PTMA	4.3176409168167e-108	1.03858349969736	0.956	0.337	8.79546631164731e-104	2
B2M	5.06227762852638e-108	1.21596386325848	0.993	0.547	1.03123657570711e-103	2
CD52	7.5303621220985e-108	1.12543130632526	0.712	0.177	1.53401006789268e-103	2
WSB1	1.0510774795491e-107	0.972178053548895	0.555	0.113	2.14114993358946e-103	2
ZFAS1	1.09359700224842e-107	1.11113347167064	0.686	0.176	2.22776645328026e-103	2
AC073332.1	1.36080884141661e-107	0.858420569749646	0.225	0.006	2.77210369084978e-103	2
SON	1.59033036053176e-107	1.17255040418539	0.665	0.179	3.23966197743924e-103	2
SLC22A15	2.20729592064453e-107	0.696496774078738	0.237	0.008	4.49648251994497e-103	2
HOOK2	2.34702425275672e-107	1.0615587570641	0.382	0.046	4.78112310529072e-103	2
SLC24A4	2.87395711093647e-107	0.732916899966391	0.206	0.003	5.85453803068868e-103	2
PREX1	5.37060469429154e-107	0.899125584094968	0.447	0.067	1.09404588227413e-102	2
SHOC2	5.37761289535182e-107	1.09799970207484	0.522	0.107	1.09547352291212e-102	2
MALAT1	8.34788187279939e-107	1.37081699540132	0.998	0.561	1.70054701630796e-102	2
VNN2	1.3810653205807e-106	0.867816572858654	0.265	0.014	2.81336816455495e-102	2
LY96	1.49837312886288e-106	0.632244314624349	0.241	0.009	3.05233590080658e-102	2
B3GNTL1	1.56819974809191e-106	0.733012387995421	0.253	0.012	3.19457970683804e-102	2
CDK14	2.33545628018168e-106	0.901758587691809	0.307	0.024	4.75755798835811e-102	2
MICOS10	3.0715399821748e-106	0.99520772246678	0.471	0.081	6.25703409768829e-102	2
GNS	5.09550742624264e-106	0.801937877420273	0.288	0.02	1.03800581779989e-101	2
SIRPB2	5.76798855944861e-106	0.678687033917765	0.213	0.005	1.17499694944528e-101	2
PLIN3	7.18677112852272e-106	0.811886190443111	0.33	0.031	1.46401714659136e-101	2
TNFRSF1A	8.98565546806777e-106	0.73345428424738	0.253	0.012	1.83046787540009e-101	2
ANKRD17	9.94843488386822e-106	1.16656609820874	0.515	0.102	2.0265956701928e-101	2
PSMB3	1.05390086801928e-105	1.03404307239643	0.494	0.094	2.14690145824208e-101	2
TPI1	1.06865301050137e-105	1.03173113329484	0.574	0.13	2.17695304769234e-101	2
TRA2A	2.80245834243194e-105	1.03953906959868	0.59	0.131	5.70888788936811e-101	2
KMT2E	3.77562215668084e-105	1.05853294215609	0.693	0.185	7.69131989537453e-101	2
RB1	4.070385684839e-105	1.0631769947742	0.508	0.1	8.29178267858552e-101	2
CXCL2	4.07611691232733e-105	0.942043050690419	0.204	0.004	8.303457762102e-101	2
TBC1D22A	4.26295668918058e-105	1.08936513106603	0.508	0.096	8.68406907152976e-101	2
EWSR1	4.5456812351131e-105	0.926988032578943	0.443	0.07	9.2600072440489e-101	2
MT-ND4L	4.98135899963058e-105	1.1337866220035	0.518	0.108	1.01475264181474e-100	2
SECTM1	5.02717088242343e-105	0.576921127517577	0.201	0.003	1.02408498045848e-100	2
RAB27A	6.64152142127089e-105	0.841226594744526	0.316	0.027	1.35294432872709e-100	2
FOXO1	7.03184954696071e-105	1.41217424023031	0.513	0.102	1.43245807121137e-100	2
ZNF644	1.09108974737821e-104	1.15176994839281	0.543	0.113	2.22265892438415e-100	2
WAC	1.2235052416313e-104	1.1604955406638	0.686	0.204	2.49240252772712e-100	2
OLIG1	1.35775451720418e-104	0.613939421505707	0.185	0.001	2.76588172699664e-100	2
CCDC69	1.6810979841923e-104	0.850031557475363	0.389	0.05	3.42456470359814e-100	2
BIN2	2.244273678316e-104	0.936199180298448	0.496	0.091	4.57180991009751e-100	2
ENSA	2.5783621601892e-104	1.26580567185498	0.649	0.194	5.25238155652142e-100	2
RAPGEF2	2.59681687234952e-104	0.942830741395376	0.532	0.105	5.28997565066322e-100	2
ERC1	3.42773321031716e-104	1.06192058038197	0.504	0.093	6.98263532273709e-100	2
ZNF467	3.56162654968597e-104	0.682320156344426	0.23	0.008	7.25538944436528e-100	2
SMURF1	4.75042955145745e-104	1.08752247541885	0.443	0.07	9.67710003927396e-100	2
SFPQ	4.91883084669118e-104	1.18391809119483	0.728	0.216	1.00201503177946e-99	2
CPEB2	6.32957193808792e-104	0.779197416001883	0.279	0.018	1.28939709950789e-99	2
B3GNT5	6.4700549810634e-104	0.779376060088642	0.251	0.012	1.31801490019243e-99	2
NOD2	9.65089483043865e-104	0.607520988454225	0.194	0.002	1.96598378590866e-99	2
GNA13	9.77128357310644e-104	0.941173928877306	0.393	0.053	1.99050817667751e-99	2
AC008771.1	1.0397143267025e-103	0.814196968681614	0.251	0.012	2.11800205492566e-99	2
SULT1A1	1.09378331505001e-103	0.667390680760889	0.215	0.006	2.22814599108837e-99	2
ARRDC3	1.46587445030147e-103	0.833834107437519	0.29	0.022	2.98613284270913e-99	2
ELOVL5	2.04472591610255e-103	1.0253140629719	0.454	0.077	4.16531116369251e-99	2
MECP2	2.28212859250494e-103	1.1448747174421	0.48	0.089	4.6489241557918e-99	2
SLC25A6	2.40093160561214e-103	1.33753761627114	0.754	0.26	4.89093777379249e-99	2
TIPARP	2.72222327594224e-103	1.00819743030052	0.349	0.039	5.54544103542194e-99	2
GLUD1	6.88318187558784e-103	1.01422674971623	0.372	0.046	1.402172979876e-98	2
ZFC3H1	9.62626906341354e-103	1.0648479333426	0.447	0.075	1.96096727090797e-98	2
HK2	1.88846319622448e-102	0.749866254887715	0.246	0.012	3.84698837702889e-98	2
RNF19B	2.10558839514463e-102	0.734724959137107	0.269	0.017	4.28929411974913e-98	2
ZFX	2.17322917234717e-102	1.0390720837513	0.511	0.101	4.42708514698841e-98	2
RB1CC1	2.18621605255836e-102	1.20068702287739	0.583	0.147	4.45354072066663e-98	2
MICU1	2.72757550471132e-102	1.05476335025286	0.396	0.056	5.55634406064744e-98	2
BST2	3.0565203322377e-102	0.899865358174208	0.415	0.061	6.22643756880141e-98	2
MEF2D	3.23332922788266e-102	0.904411847606742	0.377	0.047	6.58661497011977e-98	2
SCIMP	3.35382177807981e-102	0.655400042435708	0.197	0.003	6.83207034412637e-98	2
EIF4G3	3.36147407304285e-102	0.990729109086892	0.464	0.079	6.84765883419559e-98	2
RPL34	3.48895304841363e-102	0.902876989071054	0.958	0.379	7.10734625492341e-98	2
AC090559.1	4.17669728497854e-102	0.627929996094639	0.23	0.009	8.50835003922979e-98	2
DNAJC3	1.11517982561626e-101	1.06254910441018	0.459	0.078	2.27173282276288e-97	2
ATG16L2	2.72065025664559e-101	0.747894896594332	0.326	0.032	5.54223663781273e-97	2
VOPP1	3.84076227580721e-101	1.06726961742486	0.389	0.052	7.82401683204686e-97	2
CD300LF	5.39887328234792e-101	0.573779599602092	0.199	0.004	1.0998044763471e-96	2
DOK3	8.24580005254769e-101	0.671782380885478	0.206	0.005	1.67975192870449e-96	2
TMBIM4	8.48912584767067e-101	0.922849778838604	0.471	0.084	1.72931982642899e-96	2
CDV3	9.0008097038875e-101	1.24836837468997	0.623	0.177	1.83355494477892e-96	2
RPS16	9.78056137983928e-101	0.920858012513611	0.916	0.322	1.99239815868706e-96	2
RASSF3	1.52520791217906e-100	1.04164512831847	0.429	0.067	3.10700103789996e-96	2
LIMK2	1.61852399538027e-100	0.694518708398688	0.363	0.043	3.29709523098916e-96	2
SLC9A8	2.81672812065997e-100	0.822243352772607	0.319	0.031	5.73795685459642e-96	2
SP3	3.89751702300852e-100	1.13735491007373	0.536	0.117	7.93963192757067e-96	2
USP8	4.61393296700653e-100	0.964766811288759	0.424	0.067	9.399042847089e-96	2
FBXL5	1.38699198253618e-99	0.840470407547244	0.506	0.102	2.82544136762445e-95	2
AL021707.1	1.5904802651424e-99	0.850593839883062	0.337	0.037	3.23996734812158e-95	2
PLEKHO1	1.64521096804742e-99	0.770827240617922	0.335	0.036	3.3514592630094e-95	2
CLMN	1.96372010610139e-99	0.554663294485387	0.194	0.004	4.00029422813915e-95	2
IRF1	2.13440643975138e-99	1.26137432568996	0.588	0.139	4.34799935841753e-95	2
CPB2-AS1	2.13793042943526e-99	0.878082396306453	0.314	0.03	4.35517807780258e-95	2
PTP4A2	2.37249248760715e-99	1.29513607320318	0.749	0.305	4.83300444650453e-95	2
PSMD12	3.22924486003563e-99	0.971501111448805	0.415	0.065	6.57829470437858e-95	2
EIF4G2	3.33806072035856e-99	1.07166104570237	0.665	0.193	6.79996349344241e-95	2
MKLN1	3.34952493126837e-99	1.05253762752399	0.553	0.123	6.8233172374868e-95	2
ITPR2	4.18686942191892e-99	1.06238538707715	0.543	0.122	8.52907169939103e-95	2
NCOA3	6.23185219807943e-99	1.18439006934774	0.473	0.087	1.26949061127076e-94	2
PHF21A	7.16826109133697e-99	1.07002272792321	0.473	0.088	1.46024646691625e-94	2
PPP1CB	8.06010903339543e-99	1.25018783844387	0.726	0.272	1.64192481119298e-94	2
RLF	8.25060759277482e-99	0.997438011472496	0.532	0.112	1.68073127272416e-94	2
STK24	1.05032853248885e-98	1.10420130879007	0.454	0.083	2.13962425353304e-94	2
CX3CR1	2.77982210582944e-98	0.633972830829916	0.215	0.007	5.66277561178516e-94	2
TUBB6	4.13854957858908e-98	0.981837201459261	0.347	0.042	8.43063934654381e-94	2
CNOT2	6.96424978648203e-98	0.970177399947602	0.593	0.141	1.41868732400425e-93	2
VPS13B	7.90660533720272e-98	0.911192959541891	0.588	0.14	1.61065457324157e-93	2
MFSD1	9.437648764407e-98	0.889233870128233	0.344	0.042	1.92254342979735e-93	2
AP000282.1	1.79810257339695e-97	0.652104711738432	0.197	0.004	3.66291475226693e-93	2
PRNP	2.47690936343935e-97	0.780888926117244	0.295	0.026	5.04571206426229e-93	2
RPL37	2.52045327220982e-97	0.950933981512279	0.934	0.358	5.13441536081862e-93	2
FES	2.88211250826166e-97	0.665359533243411	0.225	0.01	5.87115139057983e-93	2
FOXN2	4.54364501836736e-97	1.00287996434106	0.37	0.05	9.25585926691615e-93	2
RSRC2	5.03716057189249e-97	1.08895675996702	0.543	0.124	1.02611998010022e-92	2
RIT1	8.82017618241628e-97	1.00496065689775	0.419	0.072	1.79675809012002e-92	2
LIMD2	1.16746709936551e-96	1.05027398340203	0.574	0.135	2.37824722811747e-92	2
NCOR2	1.23633455759024e-96	0.898163746637268	0.344	0.042	2.51853712726708e-92	2
MTDH	2.35806032927359e-96	1.09599094041417	0.578	0.143	4.80360469676323e-92	2
RPS28	2.40625306445557e-96	1.04989887861355	0.951	0.441	4.90177811760245e-92	2
ACOT9	2.56549596959235e-96	0.708404907049782	0.225	0.01	5.22617183965658e-92	2
CXCL16	2.85707082274554e-96	0.537975525863734	0.199	0.005	5.82013897301493e-92	2
ITPRIP	3.22370828797536e-96	0.922472333883304	0.4	0.06	6.56701615343461e-92	2
NFAM1	3.38633546680066e-96	0.554517135855573	0.19	0.004	6.89830397941962e-92	2
MBOAT1	3.54011007082159e-96	0.697489366592375	0.232	0.011	7.21155822527065e-92	2
KCNJ15	3.71146079160018e-96	0.569584011785799	0.234	0.012	7.56061677856873e-92	2
LILRA1	3.88690580390086e-96	0.550682665720301	0.173	0.001	7.91801581312644e-92	2
RASSF5	4.3015181610759e-96	0.889676345142818	0.382	0.053	8.76262264592771e-92	2
ARHGAP31	4.69093480687188e-96	0.644420827257585	0.211	0.007	9.5559032950787e-92	2
HACD4	5.33404885966351e-96	0.77001568037538	0.288	0.025	1.08659909320205e-91	2
CSNK1D	6.8511704577236e-96	0.890444824458976	0.424	0.07	1.39565193394287e-91	2
ARL15	8.20829568746185e-96	0.93618547872982	0.473	0.09	1.67211191449285e-91	2
ERGIC1	9.68460692958136e-96	0.814533062095957	0.365	0.048	1.97285127762502e-91	2
SLC25A13	1.08525047356405e-95	0.81125577663727	0.323	0.035	2.21076373969733e-91	2
MID1IP1	1.14216825713916e-95	0.845278743061526	0.3	0.029	2.32671095661818e-91	2
PGS1	1.35809740755927e-95	0.793580846696026	0.304	0.03	2.76658022893899e-91	2
TNFAIP3	1.41601093135476e-95	0.975218822972111	0.71	0.187	2.88455586826279e-91	2
TXNIP	1.85534119484523e-95	0.984565199140151	0.686	0.186	3.77951554801923e-91	2
ODF3B	2.14244843062163e-95	0.561922554419556	0.18	0.002	4.36438169801932e-91	2
TENT2	2.14928477271319e-95	0.964078348355378	0.419	0.07	4.37830801049404e-91	2
TMEM154	3.01884425786355e-95	0.712842270643825	0.326	0.035	6.14968763769383e-91	2
MYCBP2	3.21658009390353e-95	1.05468842894418	0.604	0.148	6.55249530929087e-91	2
SERPINB2	4.46219434754439e-95	0.831118984587137	0.19	0.004	9.08993610538268e-91	2
WIPF1	4.80267361991559e-95	0.897573429143198	0.461	0.084	9.78352643113004e-91	2
NLRP12	5.5285449737368e-95	0.571909686789574	0.187	0.004	1.12621989659992e-90	2
SMAP2	5.803259706793e-95	1.07090587332308	0.735	0.239	1.1821820348708e-90	2
DEK	7.60747779280377e-95	1.04103036762643	0.539	0.124	1.54971930117206e-90	2
HIGD2A	1.61029923360842e-94	1.11039059422885	0.522	0.122	3.28034056878371e-90	2
NR4A3	1.96752992419798e-94	0.780487781442342	0.328	0.037	4.0080552085837e-90	2
DLEU2	2.41204071414461e-94	0.956947051783098	0.487	0.099	4.91356813878398e-90	2
HM13	3.03635064849692e-94	0.950116220793441	0.365	0.052	6.18534990605307e-90	2
DOT1L	3.42402537741743e-94	0.702216775813451	0.262	0.019	6.97508209633704e-90	2
IER5	3.76702223724623e-94	0.835196857988317	0.316	0.034	7.6738009994943e-90	2
LPXN	3.81148026539613e-94	1.00377804252951	0.349	0.046	7.76436644863845e-90	2
PACSIN2	4.25732789249265e-94	0.891993362491265	0.436	0.075	8.67260264979678e-90	2
CYFIP1	4.49770985714855e-94	0.600995551461218	0.197	0.005	9.16228474999732e-90	2
ADPGK	5.4462968442092e-94	0.810643510097965	0.314	0.033	1.10946513013386e-89	2
YME1L1	5.48336815252451e-94	1.01397102461113	0.543	0.13	1.11701692635077e-89	2
DNAJC5	6.0602506726128e-94	0.729108685225365	0.26	0.019	1.23453366451795e-89	2
PRKACA	6.31183322619612e-94	0.733794942517009	0.232	0.012	1.28578354650841e-89	2
MT-ATP8	7.43178308423194e-94	1.00125038646419	0.461	0.091	1.51392853208889e-89	2
AC096667.1	8.98259912486838e-94	0.540717016294698	0.166	0.001	1.82984526772694e-89	2
AGO4	1.07456148498083e-93	0.658128304178108	0.262	0.019	2.18898920105445e-89	2
PAFAH1B1	1.15297161634307e-93	1.03138579623657	0.595	0.156	2.34871847965247e-89	2
FKBP1A	1.34720351356382e-93	0.710118722496851	0.342	0.043	2.74438827748086e-89	2
RPL28	1.37459746046182e-93	1.13958021792216	0.967	0.553	2.80019248670678e-89	2
ZNF710	1.61450513768713e-93	0.745015782972356	0.265	0.02	3.28890841598244e-89	2
CKAP4	2.38780683848882e-93	0.713194541976659	0.253	0.017	4.86420131068557e-89	2
SLC12A6	3.25509914012008e-93	0.747773809355297	0.424	0.071	6.63096245833862e-89	2
XBP1	3.66862004574151e-93	0.870895170227733	0.375	0.053	7.47334589518003e-89	2
WTAP	4.79772952687765e-93	1.03477558244909	0.564	0.139	9.77345481920246e-89	2
AC007384.1	4.86853559509654e-93	0.954075041175136	0.342	0.042	9.91769386077115e-89	2
OAF	5.70054694302771e-93	0.610668997714662	0.192	0.005	1.16125841776417e-88	2
SGK3	6.13072318242928e-93	0.837868918544567	0.3	0.03	1.24888961949267e-88	2
SPATA6	6.1937338484127e-93	0.694065339769873	0.197	0.006	1.26172552226015e-88	2
PDIA3	6.30356112771313e-93	1.04144424399169	0.569	0.142	1.28409843732644e-88	2
SERPINB6	8.17108690975767e-93	0.739439282612534	0.309	0.032	1.66453211438673e-88	2
ATP6V0E1	8.78209485289959e-93	1.16701540719204	0.635	0.211	1.78900054248418e-88	2
HNRNPA3	9.0087123887942e-93	1.04119040932533	0.635	0.182	1.83516480072127e-88	2
RAF1	1.12741705827682e-92	0.886261976349856	0.419	0.071	2.2966612894157e-88	2
ANKRD44	1.64422737319867e-92	0.863583429695197	0.67	0.173	3.34945558194301e-88	2
ACSL4	2.12775618475248e-92	0.759365971233637	0.269	0.022	4.33445212395927e-88	2
PCBP1	2.13567072671489e-92	1.06937358605132	0.525	0.136	4.3505748373909e-88	2
MX2	2.135981743591e-92	0.786189352536876	0.286	0.026	4.35120840986923e-88	2
MBD2	2.24769425260609e-92	0.964297517640326	0.41	0.069	4.57877796198387e-88	2
TPD52L2	2.34345391113054e-92	0.804090029248017	0.307	0.033	4.77384996236402e-88	2
GATAD2A	2.97883647482994e-92	0.991263210839128	0.513	0.116	6.06818778287606e-88	2
RPLP1	3.15287016995498e-92	1.15252269635297	0.977	0.61	6.42271182321528e-88	2
SKIL	3.1980109797827e-92	0.956358645689166	0.452	0.083	6.51466816691533e-88	2
AC099489.1	3.2905074250934e-92	0.889341507159773	0.307	0.031	6.70309267565778e-88	2
AC093673.1	3.633123865887e-92	0.579041679185217	0.192	0.005	7.40103662719841e-88	2
TNFSF8	4.09983037941522e-92	0.988794615161503	0.311	0.034	8.35176446590675e-88	2
SERPINB8	4.33511244071948e-92	0.629184751328288	0.201	0.007	8.83105755298965e-88	2
TEX14	4.9501655307808e-92	1.74270579094022	0.319	0.037	1.00839822027536e-87	2
CYP27A1	4.96923193630379e-92	0.696151579012242	0.166	0.001	1.01228223774444e-87	2
WWP2	5.54101945545232e-92	0.919820869334127	0.379	0.057	1.12876107327019e-87	2
SOS2	8.80733421079805e-92	0.940467034058496	0.457	0.088	1.79414205208167e-87	2
DENND4A	1.0790294472401e-91	1.02582362163653	0.623	0.167	2.19809088697282e-87	2
ABHD5	1.25927626587563e-91	1.03419694923119	0.445	0.089	2.56527168121526e-87	2
RPS14	1.54698670831027e-91	1.04638317509095	0.965	0.58	3.15136662349886e-87	2
LARP4B	1.73137055510201e-91	0.889113383290316	0.403	0.065	3.52697495779831e-87	2
TNFSF13	2.053511480382e-91	0.579257787347461	0.185	0.004	4.18320823668618e-87	2
TRMT6	2.30238130827863e-91	0.675147296404259	0.22	0.011	4.69018096309441e-87	2
ADAP2	2.3618620378874e-91	0.560523437674854	0.178	0.003	4.81134915738042e-87	2
LINC02384	3.12827149420955e-91	0.787382882535696	0.178	0.003	6.37260186085428e-87	2
DRAM1	3.25617677200442e-91	0.725520408582672	0.253	0.018	6.63315770225021e-87	2
APOBR	3.29903268540898e-91	0.611261661919485	0.213	0.009	6.72045948344663e-87	2
KCNE3	4.06344314863311e-91	0.528457829681714	0.178	0.003	8.27764003808051e-87	2
AC025580.2	4.17077240599244e-91	0.602435729556426	0.183	0.004	8.49628046824719e-87	2
ITPRID2	4.86796840519783e-91	0.678860368940902	0.244	0.016	9.91653843822849e-87	2
PAN3	6.20350915036742e-91	1.00462761720899	0.644	0.177	1.26371684902135e-86	2
DSC2	6.80566527267978e-91	0.575252164021459	0.185	0.004	1.3863820726976e-86	2
C16orf72	7.02695851462054e-91	0.71118961356279	0.283	0.026	1.43146171901335e-86	2
AGPAT2	7.42304152579421e-91	0.594864055520366	0.215	0.01	1.51214778921954e-86	2
RPS24	1.18507467739918e-90	1.0350105548963	0.967	0.568	2.41411562532988e-86	2
MTMR14	1.30753949780388e-90	0.832553130032894	0.333	0.041	2.66358871097628e-86	2
PLD1	1.96633436995672e-90	0.614032271311411	0.206	0.008	4.00561974503883e-86	2
RXRA	2.00766499811832e-90	1.24468046106955	0.518	0.145	4.08981436766684e-86	2
IMPA2	2.47922521133093e-90	0.525244836885932	0.192	0.006	5.05042967800224e-86	2
MOB3B	2.53913980763787e-90	0.608073450104078	0.192	0.006	5.1724817021391e-86	2
SLC39A11	3.97135464462929e-90	0.872179751160276	0.33	0.041	8.09004654657433e-86	2
RPL17	5.16705113605066e-90	0.741317313700288	0.937	0.386	1.05257998692488e-85	2
CASP4	5.39249352245844e-90	0.808980031162023	0.379	0.058	1.09850485546001e-85	2
PHLDA1	5.73657940995948e-90	0.613177392252749	0.192	0.006	1.16859859160284e-85	2
GPBAR1	7.38116959203503e-90	0.520617756927247	0.157	0	1.50361805759346e-85	2
RPL30	7.66566628123218e-90	0.883733466967957	0.972	0.56	1.56157287814981e-85	2
LPCAT2	7.75696686962433e-90	0.672784529113343	0.234	0.014	1.58017172101117e-85	2
CRTAP	7.90321260449098e-90	0.584588168483807	0.208	0.009	1.60996343966086e-85	2
SLC8A1-AS1	8.71466886998394e-90	0.682511175580456	0.187	0.005	1.77526519550443e-85	2
NADK	1.12170743944388e-89	0.725826286701215	0.279	0.026	2.28503022489114e-85	2
ARFGEF2	1.18585637284069e-89	0.886119107236318	0.349	0.048	2.41570801711377e-85	2
EIF4E	1.36361760192985e-89	1.10913899391773	0.452	0.097	2.7778254168913e-85	2
BZW1	1.84647575105206e-89	0.98238154505777	0.557	0.137	3.76145575246815e-85	2
MTHFR	1.95229151623911e-89	0.603242964487675	0.204	0.008	3.97701304773069e-85	2
BTBD9	2.22226229835319e-89	1.04706415048207	0.464	0.09	4.52697052797528e-85	2
RPL9	2.26594306710996e-89	0.762749919884224	0.948	0.411	4.6159526220097e-85	2
DBI	2.83032098528988e-89	0.928360435681216	0.419	0.075	5.76564687913401e-85	2
MRTFA	3.94348571805591e-89	0.907676154786092	0.429	0.077	8.0332747562517e-85	2
ZNF106	7.40037331388119e-89	0.833978250769939	0.337	0.044	1.50753004777074e-84	2
HNRNPD	7.42700872766642e-89	1.00226503198932	0.583	0.155	1.51295594791293e-84	2
SDCBP	7.95419719919257e-89	1.15776661874116	0.742	0.359	1.62034951144752e-84	2
PIK3CG	1.08192662784463e-88	0.652252655666105	0.293	0.03	2.20399273358229e-84	2
TLR8	1.31511479829446e-88	0.516079283783352	0.155	0	2.67902035560565e-84	2
EXOC4	1.44349755667188e-88	1.14645345040477	0.548	0.138	2.94054887269629e-84	2
ERP29	1.55649327297998e-88	0.999367617638015	0.585	0.153	3.17073244638753e-84	2
STX10	1.58689991744862e-88	0.858543368720383	0.328	0.042	3.23267382183458e-84	2
CLINT1	2.15660227322185e-88	0.935459604300885	0.508	0.117	4.39321449078024e-84	2
TGIF1	2.45860555495326e-88	0.703896355277685	0.248	0.019	5.00842537599529e-84	2
RPL11	2.76171996353969e-88	0.848539496985515	0.972	0.567	5.6258997377267e-84	2
STEAP4	3.01775588260923e-88	0.74665390860681	0.18	0.004	6.14747050846325e-84	2
TUBA1A	4.11067127283668e-88	0.980791461320449	0.501	0.109	8.37384844989559e-84	2
GGA1	4.16924508311734e-88	0.729884604976689	0.274	0.025	8.49316915881833e-84	2
MORF4L1	4.53122297869539e-88	1.12607823923855	0.7	0.278	9.23055432990037e-84	2
TCIRG1	4.92155644781211e-88	0.723153350125836	0.241	0.017	1.0025702639838e-83	2
GBP2	6.33184721297631e-88	0.932032228810557	0.311	0.037	1.2898605957554e-83	2
CTNNA1	6.56268607647028e-88	0.89286216414771	0.363	0.058	1.33688478063776e-83	2
TM9SF4	6.90250188440915e-88	0.738545703997623	0.302	0.033	1.40610865887299e-83	2
ITPK1	7.06854505448925e-88	0.678408319240511	0.274	0.025	1.43993331305e-83	2
AGO3	7.25177376853861e-88	0.824739369381133	0.419	0.074	1.477258834389e-83	2
HOOK3	8.04603945500302e-88	0.911649796516631	0.386	0.063	1.63905869737866e-83	2
CLTC	8.66504589393186e-88	0.964286344988611	0.48	0.112	1.76515649905286e-83	2
SLA	9.09917759308963e-88	0.788322994586427	0.311	0.036	1.85359346748829e-83	2
IMPDH1	9.46124322045245e-88	0.614064471619957	0.206	0.009	1.92734985643837e-83	2
ABCG1	1.29850291485722e-87	0.96366487997786	0.4	0.068	2.64518028785564e-83	2
HLX	1.3716168573904e-87	0.550657119396475	0.183	0.005	2.79412070018998e-83	2
PABPC1	1.48809149518302e-87	1.02833693325546	0.925	0.577	3.03139118483733e-83	2
H1FX	2.3473790045368e-87	1.32828855977779	0.562	0.152	4.78184577014191e-83	2
GYG1	3.52144417600321e-87	0.569401454072573	0.18	0.005	7.17353393093613e-83	2
PPP6R3	3.6900110203843e-87	0.994037308335313	0.511	0.119	7.51692144962486e-83	2
AZIN1-AS1	6.31809632225532e-87	0.833525605241264	0.272	0.025	1.28705940180663e-82	2
TBC1D2	6.88128362014694e-87	0.616984175835028	0.197	0.008	1.40178628626013e-82	2
GAA	7.22719539890142e-87	0.559824251067729	0.197	0.008	1.47225197471021e-82	2
INO80	1.10386625790068e-86	0.937974260501308	0.405	0.072	2.24868595396948e-82	2
ASGR2	1.22166445451012e-86	0.517064011362094	0.159	0.002	2.48865266028257e-82	2
RAP1A	1.72950703318058e-86	1.09676795017644	0.614	0.201	3.52317877729216e-82	2
SLC38A2	2.24617809434123e-86	0.983402375020936	0.562	0.142	4.57568939598252e-82	2
TTYH3	2.45742291358392e-86	0.57171893170966	0.19	0.007	5.00601621726181e-82	2
H2AFZ	2.50317457851673e-86	0.989022994812138	0.611	0.171	5.09921693389643e-82	2
PIM3	3.04743026695035e-86	0.811275605592633	0.365	0.055	6.20792019680456e-82	2
VAV1	3.47029458266018e-86	0.869118824478709	0.391	0.065	7.06933709433705e-82	2
NOCT	3.62889007462292e-86	0.803435733052524	0.269	0.025	7.39241197101434e-82	2
CA5B	4.78307019103298e-86	0.842774606704592	0.316	0.04	9.74359228615329e-82	2
SRA1	4.99911123278884e-86	0.763749877658472	0.358	0.054	1.01836894923141e-81	2
FUS	5.15316676534556e-86	0.850048885717168	0.646	0.18	1.04975160176854e-81	2
MYOF	5.21765016067891e-86	0.52775401483113	0.171	0.004	1.0628875142319e-81	2
RPS7	5.2546654940804e-86	0.794953830782271	0.939	0.439	1.07042790779912e-81	2
BCL10	5.66173258998399e-86	0.790554891973879	0.307	0.037	1.15335154590564e-81	2
ECHDC1	6.49896415018703e-86	0.756893434949286	0.326	0.042	1.3239039870346e-81	2
MAN2B1	6.5975781074607e-86	0.732706317388797	0.286	0.03	1.34399263627082e-81	2
ARHGAP30	7.24275570611958e-86	0.792232490063429	0.415	0.075	1.47542176489362e-81	2
RPS29	7.97010867248559e-86	0.656837416002552	0.885	0.312	1.62359083767204e-81	2
RPS27	8.27068665138668e-86	0.499638633261624	0.953	0.391	1.68482157775398e-81	2
ARHGAP26-AS1	1.09629328320217e-85	0.584623384686856	0.183	0.005	2.23325904721114e-81	2
ITM2B	1.24017856137385e-85	1.09772488117757	0.869	0.515	2.52636774737466e-81	2
PER2	1.24698508747974e-85	0.765577781608831	0.246	0.019	2.54023332170497e-81	2
DNAJC7	1.34700022597764e-85	0.90202311626991	0.419	0.078	2.74397416033904e-81	2
POMP	1.96882121784351e-85	0.973864047600629	0.541	0.146	4.01068570286901e-81	2
PRKCE	2.43474707469577e-85	0.879603453272171	0.363	0.054	4.95982326586275e-81	2
RPL41	3.61556800502967e-85	0.920145896946839	0.981	0.707	7.36527358304594e-81	2
ATP5F1E	4.80913747389671e-85	0.922857373454995	0.96	0.818	9.796693948075e-81	2
FEM1C	5.20009938506632e-85	0.669951644963949	0.241	0.019	1.05931224573186e-80	2
FERMT3	7.09768510410872e-85	0.765755031419698	0.389	0.067	1.44586943255799e-80	2
ENY2	7.54917051867662e-85	0.978297325113201	0.457	0.1	1.53784152635961e-80	2
PHC2	8.03145607314366e-85	0.667935868317325	0.251	0.021	1.63608791666009e-80	2
CDC42	1.05948237933948e-84	1.1488727112703	0.829	0.529	2.15827155495246e-80	2
ABI1	1.3935264205471e-84	0.919516587702049	0.454	0.095	2.8387526712965e-80	2
PSMB9	1.49347523803316e-84	0.90781892400651	0.41	0.075	3.04235840739735e-80	2
PUM1	1.58370095319687e-84	0.945666582820163	0.513	0.121	3.22615721175733e-80	2
USP15	1.70695410991667e-84	1.14581309270793	0.895	0.581	3.47723621731125e-80	2
PLEKHB2	1.74574931091235e-84	0.856748377964458	0.37	0.061	3.55626592125954e-80	2
TMEM71	1.88825787315053e-84	0.807361977012858	0.293	0.033	3.84657011339495e-80	2
REV3L	2.31679826719376e-84	1.04649705018967	0.431	0.085	4.71954975010041e-80	2
OS9	2.95703824388989e-84	0.908392897448843	0.4	0.075	6.0237826066281e-80	2
CHMP1B	3.0126441558369e-84	1.00582850716366	0.358	0.059	6.13705740985535e-80	2
ZNF438	3.24426103051688e-84	0.797655493078109	0.319	0.04	6.60888414526594e-80	2
IPCEF1	3.66012667549746e-84	0.892812073708347	0.3	0.035	7.45604405065588e-80	2
TMEM167A	3.84345872073324e-84	0.823301781872404	0.368	0.062	7.82950976000568e-80	2
YTHDC1	4.6134187885209e-84	0.953232495404665	0.489	0.114	9.39799541409592e-80	2
EPC1	5.02390592011969e-84	0.979927282539058	0.553	0.139	1.02341987498758e-79	2
LDLRAD3	6.80348590491866e-84	0.50358032118952	0.152	0.001	1.38593811369098e-79	2
LGALS3	7.86293259102774e-84	1.20409158132325	0.721	0.312	1.60175799811826e-79	2
RAP2B	9.76657471069803e-84	0.833772561169212	0.333	0.047	1.9895489343163e-79	2
RAB10	1.06389154490873e-83	1.08045966294725	0.571	0.181	2.16725346613358e-79	2
RPL19	1.19640154313483e-83	0.832657351078358	0.948	0.482	2.43718958351997e-79	2
CELF2	1.22020836672969e-83	0.885487926404379	0.623	0.173	2.48568646386505e-79	2
ACTN1	1.56933566349365e-83	0.854555542411604	0.393	0.068	3.19689368010292e-79	2
RPL36AL	1.70492572700108e-83	1.09702139643592	0.745	0.33	3.4731041984739e-79	2
HLA-DMB	2.09132203532401e-83	0.601923102046852	0.215	0.013	4.26023211815853e-79	2
PARVG	2.40324330338344e-83	0.757290439704235	0.265	0.026	4.89564693332241e-79	2
ACVR2A	2.55323469766645e-83	0.880377319450506	0.19	0.008	5.20119440261632e-79	2
NPTN	3.38719022586357e-83	0.791947058403474	0.279	0.03	6.90004520910668e-79	2
TET3	3.53954466147974e-83	0.887824304873352	0.377	0.065	7.21040642990038e-79	2
OSCAR	3.58550105779611e-83	0.479102181005973	0.173	0.005	7.30402420483646e-79	2
YWHAE	3.75117449697464e-83	0.883077929387735	0.529	0.135	7.64151756778703e-79	2
CHCHD10	3.90735443935503e-83	0.755358430646597	0.265	0.026	7.95967172841014e-79	2
AL034397.3	4.01707508071464e-83	0.542122260353406	0.211	0.012	8.1831836469238e-79	2
SLC9A9	4.19017332704042e-83	0.852039750262568	0.328	0.045	8.53580208451404e-79	2
RANBP2	4.54217994864464e-83	0.86519401470353	0.461	0.098	9.252874773384e-79	2
RPL35A	6.63892370475445e-83	0.8825677580686	0.934	0.542	1.35241514789553e-78	2
ARRB1	1.18331583522106e-82	0.679696010481905	0.26	0.024	2.41053268792882e-78	2
LGALS9	1.26316062699633e-82	0.742188117814084	0.274	0.03	2.57318451325423e-78	2
NACA	1.61496553073828e-82	1.06067630479774	0.937	0.692	3.28984628266695e-78	2
BABAM2	1.78042036072585e-82	0.983899077169939	0.412	0.079	3.62689431683463e-78	2
RPL10	1.97914444007942e-82	0.781018737305086	0.965	0.585	4.03171513888578e-78	2
GSK3B	2.10068498631013e-82	0.85861278670928	0.461	0.099	4.27930538561237e-78	2
DNAJC1	2.24610388225029e-82	0.979442327878351	0.37	0.062	4.57553821853208e-78	2
TP53BP2	2.50295943762763e-82	0.94139628658959	0.433	0.089	5.09877867039125e-78	2
KIAA0930	2.69705777831463e-82	0.639326199190694	0.213	0.013	5.49417640020474e-78	2
RPL27	3.77450935844082e-82	0.778874569146213	0.822	0.286	7.6890530140798e-78	2
EIF4EBP1	3.8082497874506e-82	0.616851339606921	0.251	0.022	7.75778564201562e-78	2
MPP7	4.47500976847681e-82	0.918984850452167	0.389	0.068	9.1160423993641e-78	2
DDX3X	8.03150773142365e-82	1.08383940771113	0.855	0.501	1.63609843996831e-77	2
TRA2B	8.77133836658373e-82	0.911609809019866	0.487	0.113	1.78680933865677e-77	2
RPGR	9.22496657858023e-82	0.822450577422812	0.309	0.04	1.87921794172258e-77	2
CARS2	1.00189988355214e-81	0.78679449661948	0.342	0.051	2.04097025278407e-77	2
CANX	1.10134060584445e-81	0.884678472007388	0.393	0.072	2.24354094816573e-77	2
NT5C2	1.1203265964628e-81	0.889971422472014	0.389	0.07	2.28221730965436e-77	2
ATP9B	1.13443161055135e-81	0.911067543941844	0.457	0.095	2.31095063385415e-77	2
EPC2	1.60626150468053e-81	0.869066256627883	0.412	0.079	3.27211531118471e-77	2
GRK2	1.74389541009154e-81	0.819110940698151	0.349	0.054	3.55248933989747e-77	2
SBNO2	2.10076500726075e-81	0.746226990959643	0.265	0.027	4.27946839629088e-77	2
RPL15	2.23175681387738e-81	0.889151922726461	0.927	0.434	4.54631180554961e-77	2
LRMP	3.80451246187695e-81	0.789817528777022	0.333	0.047	7.75017233608953e-77	2
ARID4B	3.87856822024193e-81	0.887532705856449	0.66	0.202	7.90103132145484e-77	2
CYTH1	3.93279494304008e-81	0.805814207169147	0.621	0.167	8.01149657846694e-77	2
AC007032.1	4.30996829245804e-81	0.56080665757668	0.187	0.008	8.77983640856628e-77	2
EIF3K	4.35884036444803e-81	1.09198737754944	0.799	0.405	8.87939370641708e-77	2
RPL32	4.55099254673185e-81	0.657451748009346	0.963	0.547	9.27082691694746e-77	2
MEF2A	5.27182039519002e-81	0.849503864579723	0.461	0.099	1.07392253270416e-76	2
HNRNPM	5.50042237434651e-81	0.945456680304226	0.555	0.151	1.12049104187813e-76	2
HIP1	9.07833495104942e-81	0.791939623070288	0.258	0.025	1.84934761287828e-76	2
TOMM7	9.59467557396149e-81	0.919736952063552	0.642	0.194	1.9545313611717e-76	2
RELL1	1.11593034535078e-80	0.903772104804598	0.365	0.062	2.27326170651407e-76	2
EEF1A1	1.28121433684637e-80	0.655039996957569	0.96	0.549	2.60996172558974e-76	2
TPT1	1.51038154576483e-80	0.875792291953089	0.984	0.849	3.07679824687753e-76	2
GPR132	1.61761187875744e-80	0.871481199538193	0.347	0.054	3.29523715821679e-76	2
AKAP8	1.62307832333404e-80	0.82305252534022	0.356	0.058	3.30637285246378e-76	2
RNF213	1.62440088537158e-80	0.923987248917646	0.48	0.109	3.30906704359045e-76	2
RPL37A	1.77892940642081e-80	0.791163818650916	0.834	0.314	3.62385709381982e-76	2
GDI2	1.92478413872173e-80	0.883094369091517	0.431	0.092	3.92097776899004e-76	2
EFR3A	2.07865908478105e-80	0.84314308335593	0.354	0.057	4.23443642160747e-76	2
ANKUB1	2.46245122648632e-80	0.87752370763155	0.297	0.037	5.01625939347528e-76	2
SH3BP2	2.76980768201128e-80	0.507707263335241	0.192	0.009	5.64237522902519e-76	2
CSTB	3.36377895509879e-80	1.00606379276137	0.536	0.165	6.85235410943174e-76	2
RACK1	3.50700762710079e-80	0.68474479233962	0.892	0.369	7.14412523716702e-76	2
SSH2	4.04726945564039e-80	0.785914301255528	0.667	0.195	8.24469260808504e-76	2
S100Z	4.33891154708398e-80	0.581256198142235	0.185	0.008	8.83879671256478e-76	2
FRMD4B	4.52866637933771e-80	0.63267579764754	0.248	0.023	9.22534628134885e-76	2
AC005280.2	5.26889854622081e-80	0.464010877232467	0.159	0.003	1.07332732285064e-75	2
HNRNPA2B1	6.82301946125345e-80	0.967376526209728	0.787	0.321	1.38991729445194e-75	2
CD33	7.49147978162654e-80	0.45889446799039	0.145	0.001	1.52608934631514e-75	2
STK38L	1.58814062211115e-79	0.758573762724273	0.265	0.028	3.23520126130262e-75	2
STK40	1.72054664129345e-79	0.693286383447298	0.29	0.036	3.50492556297888e-75	2
ELMSAN1	1.73724048062199e-79	0.6991943035232	0.258	0.026	3.53893258307506e-75	2
SH3BP1	1.78947715775378e-79	0.585919037113984	0.232	0.018	3.64534391806022e-75	2
DHRSX	1.86836190307026e-79	0.823877358177679	0.286	0.034	3.80604003274443e-75	2
ALCAM	1.94166442154855e-79	0.754491109860292	0.197	0.011	3.95536459313655e-75	2
TAB2	2.07364559350723e-79	0.927031782617018	0.422	0.088	4.22422343853358e-75	2
RBM3	2.24585469703867e-79	0.927625195969941	0.553	0.153	4.57503060333747e-75	2
SMARCD3	2.29456388876322e-79	0.431675281478876	0.148	0.002	4.67425609779955e-75	2
RPL8	2.53824706487544e-79	0.890336009841612	0.948	0.523	5.17066309585775e-75	2
NME2	2.74643651435338e-79	0.817783447523756	0.637	0.192	5.59476582338928e-75	2
DENND10	2.83592155700683e-79	0.552097241549748	0.197	0.011	5.77705580377861e-75	2
RPL6	3.80089091020914e-79	0.80201872970802	0.93	0.491	7.74279487318705e-75	2
FBP1	4.42627520645081e-79	0.483449894338206	0.157	0.003	9.01676522306094e-75	2
LSM6	4.52450948568463e-79	0.706654124387889	0.267	0.029	9.21687827328816e-75	2
ZNF207	4.81047510188721e-79	0.892785767982063	0.454	0.103	9.79941883005444e-75	2
SRPK2	4.98803878596362e-79	0.874785833161736	0.527	0.133	1.01611338108865e-74	2
PHF20L1	6.31410613680034e-79	0.816538054346427	0.429	0.089	1.2862465611276e-74	2
CLTA	7.14068078082517e-79	0.78127253041399	0.431	0.091	1.4546280818619e-74	2
LAMTOR2	7.77542106253163e-79	0.73961507202913	0.337	0.054	1.58393102464832e-74	2
LAPTM4A	8.05182310805529e-79	0.781693115065976	0.372	0.065	1.64023688534194e-74	2
SF3B1	8.92518181840049e-79	1.00734945386796	0.588	0.179	1.81814878822636e-74	2
PSTPIP1	9.24830684692624e-79	0.641474505797666	0.239	0.021	1.88397258778734e-74	2
PSMB8	9.25715331887557e-79	0.829998793309636	0.41	0.08	1.88577470258814e-74	2
NSMAF	9.5979957104329e-79	0.657551765674936	0.321	0.046	1.95520770617229e-74	2
EHD1	1.01711336339677e-78	0.905829778468675	0.41	0.088	2.07196163257555e-74	2
NAAA	1.14919300625185e-78	0.727825831788274	0.269	0.03	2.34102107303565e-74	2
ST8SIA4	1.46501031279488e-78	0.846470069223584	0.307	0.042	2.98437250819446e-74	2
PDE4D	1.82828350347223e-78	1.13696034956364	0.522	0.134	3.72439632492327e-74	2
TGIF2	2.25991471612004e-78	0.87490401108756	0.276	0.032	4.60367226820812e-74	2
RPL22	2.34247338606689e-78	0.727597343463203	0.845	0.319	4.77185253475686e-74	2
EIF2AK3	2.48268985557534e-78	0.899478920778826	0.361	0.06	5.05748750479252e-74	2
SCPEP1	2.49881631792704e-78	0.551040877209391	0.187	0.009	5.09033872124918e-74	2
NPC1	3.54459547673345e-78	0.779629178531172	0.304	0.041	7.22069544565371e-74	2
SELENOH	4.0694812040406e-78	0.842152679449178	0.468	0.108	8.28994016075112e-74	2
RPL7	5.12195607956784e-78	0.885006196422208	0.885	0.464	1.04339367296876e-73	2
CD163	5.29766006416212e-78	0.433659860158469	0.133	0	1.07918633167047e-73	2
HPSE	5.70608892197975e-78	0.510636461645231	0.155	0.003	1.16238737429649e-73	2
CD1D	6.10380665298929e-78	0.437272710536753	0.155	0.003	1.24340645328045e-73	2
BAX	6.58974992768501e-78	0.840801065462744	0.417	0.086	1.34239795776871e-73	2
RALGAPA2	7.94205678434183e-78	1.00524587284427	0.37	0.066	1.61787638753828e-73	2
RAB3D	9.11790700169162e-78	0.500980032862373	0.166	0.005	1.8574088353146e-73	2
CCNK	1.24510062633124e-77	0.759601059849079	0.393	0.074	2.53639448589937e-73	2
NDST1	1.25089655049981e-77	0.527019052904658	0.166	0.005	2.54820136302317e-73	2
C3AR1	1.36987103103993e-77	0.547584569645244	0.166	0.005	2.79056427733143e-73	2
RUBCNL	1.44689772535559e-77	0.641398047393037	0.253	0.025	2.94747535632188e-73	2
EEF1D	1.71256190995347e-77	0.849046960766127	0.857	0.364	3.4886598667662e-73	2
GPD2	1.97702385626348e-77	0.627702443562969	0.204	0.013	4.02739529759433e-73	2
RCSD1	1.99378203469089e-77	0.835279047654595	0.419	0.087	4.06153338286882e-73	2
JAK2	2.04773399545339e-77	0.771387132511879	0.333	0.052	4.17143892213811e-73	2
ANKRD13D	2.16330885974325e-77	0.792689968264527	0.328	0.049	4.40687647818297e-73	2
RALB	2.75521597395967e-77	0.614854761793214	0.253	0.025	5.61265046055324e-73	2
ERN1	2.93670689455997e-77	0.713802955706161	0.297	0.039	5.98236561490811e-73	2
XIST	2.97231531552691e-77	0.889341364666501	0.45	0.1	6.05490352925987e-73	2
RPL18	3.09719066171391e-77	0.742748476458604	0.937	0.476	6.30928709697741e-73	2
SSR3	3.13250950317976e-77	0.752562360821148	0.347	0.057	6.3812351089275e-73	2
RPS8	3.66961809973641e-77	0.564424867765186	0.932	0.473	7.47537903097305e-73	2
RPS23	3.73255033559113e-77	0.449835574409183	0.911	0.386	7.6035782886327e-73	2
MTMR6	4.16715485395415e-77	0.787201817984186	0.326	0.05	8.48891115299e-73	2
PRDM2	4.26545563763336e-77	0.742196779251133	0.415	0.082	8.68915967942293e-73	2
CPSF7	4.85917239395718e-77	0.657438346069567	0.26	0.027	9.89862008373018e-73	2
RPL24	6.19153455901124e-77	0.758260746666792	0.913	0.419	1.26127750501618e-72	2
CRADD	9.1155564707345e-77	0.843177979530793	0.272	0.032	1.85693000865333e-72	2
COX5B	1.50032796728411e-76	1.09150834609079	0.557	0.192	3.05631810215446e-72	2
RPL27A	1.55412295640526e-76	0.778411214462875	0.85	0.35	3.16590387449315e-72	2
RPL7A	1.63097054169316e-76	0.665478486047037	0.934	0.475	3.32245009048313e-72	2
RPL13A	1.71035353402096e-76	0.676676683891711	0.836	0.335	3.48416118415409e-72	2
MAML2	1.73079981532796e-76	0.894861164882664	0.522	0.13	3.52581230380459e-72	2
GSAP	2.26650022531384e-76	0.747194579671963	0.269	0.031	4.61708760898683e-72	2
ARSB	2.5976109497054e-76	0.595038598279457	0.22	0.017	5.29159326564487e-72	2
HK3	2.87608330832239e-76	0.423454035756011	0.152	0.003	5.85886930738353e-72	2
ARHGDIA	2.90058487660433e-76	0.799290626093393	0.342	0.056	5.90878145213069e-72	2
DNAH17	2.91783012718948e-76	0.442541949187272	0.15	0.003	5.94391175209768e-72	2
ADAM10	3.26389562565159e-76	0.859983046206562	0.471	0.11	6.64888177901485e-72	2
RPS11	3.30015458599865e-76	0.94380747272789	0.897	0.501	6.72274490713785e-72	2
SLC25A33	3.50525312140708e-76	0.767486979491826	0.34	0.054	7.14055113361835e-72	2
NUDT16	3.54204992700068e-76	0.56056233308916	0.183	0.009	7.21550990629308e-72	2
EIF2S3	3.93763252166728e-76	0.869529462642655	0.55	0.153	8.02135120988842e-72	2
AC005920.2	7.79937700878301e-76	0.646308190021374	0.232	0.02	1.58881109045919e-71	2
APAF1	9.44961781476567e-76	0.606907025771353	0.234	0.021	1.92498164504591e-71	2
CCNY	9.51241721211166e-76	0.778511090791358	0.506	0.125	1.93777451027927e-71	2
VSTM1	1.16212232626572e-75	0.392317580897802	0.138	0.001	2.3673593908359e-71	2
ACSL5	1.22558111993334e-75	0.593403818383456	0.192	0.011	2.4966312994162e-71	2
ACAA1	1.31454478656865e-75	0.814662520193354	0.326	0.052	2.677859184719e-71	2
STX5	1.32914078582196e-75	0.921893635475894	0.431	0.1	2.70759269479791e-71	2
LPAR1	1.33829345588439e-75	0.523010737756042	0.141	0.002	2.72623759898208e-71	2
EIF3H	1.63640241224783e-75	0.948013683548763	0.663	0.234	3.33351535399005e-71	2
XYLT1	2.335518593344e-75	0.953776712244531	0.372	0.068	4.75768492650107e-71	2
SUPT6H	2.7554877808866e-75	0.819615507392871	0.363	0.067	5.61320415844409e-71	2
LDLRAD4	3.13079234997413e-75	0.903773068296167	0.412	0.084	6.3777370961323e-71	2
MYLIP	3.21243466447013e-75	0.758112742570049	0.433	0.095	6.54405065499211e-71	2
LINC01010	3.50279717140527e-75	0.470171803170716	0.145	0.002	7.13554811786968e-71	2
GNG10	3.79953800757479e-75	0.631499137563144	0.297	0.041	7.74003887523061e-71	2
ANKRD12	3.87223335005014e-75	0.784656060109874	0.602	0.174	7.88812655738715e-71	2
RNASE6	4.07343362964987e-75	0.454455786624813	0.159	0.005	8.29799164695974e-71	2
RPS3A	4.13608054549089e-75	0.425002516247732	0.958	0.528	8.42560967921948e-71	2
RPS19	4.22787623526341e-75	0.540301109514763	0.923	0.418	8.61260667885509e-71	2
SAMD4B	4.39123084724277e-75	0.682512767221451	0.253	0.027	8.94537635891825e-71	2
PPIB	4.68062088027091e-75	0.880444789768473	0.522	0.141	9.53489279519987e-71	2
PLIN2	5.13281515032985e-75	0.810858400220703	0.316	0.048	1.04560577427369e-70	2
NCKAP1L	7.44382340216138e-75	0.742466464600037	0.316	0.048	1.51638126525429e-70	2
DCP1A	7.50786068951025e-75	0.843631498330324	0.377	0.072	1.52942630106013e-70	2
CD4	7.59177984147547e-75	0.742241692086961	0.283	0.036	1.54652147150697e-70	2
GPX4	7.80669679200943e-75	1.05589917626579	0.679	0.289	1.59030220350024e-70	2
ATF6	1.10773833837185e-74	0.88868854771061	0.365	0.067	2.2565737690973e-70	2
SGMS1	1.22554921022486e-74	1.0273525555223	0.452	0.111	2.49656629614907e-70	2
PPFIA1	1.35389121716614e-74	0.748103627604834	0.295	0.041	2.75801179848915e-70	2
ARL6IP4	1.50219533792302e-74	0.921728894492052	0.508	0.14	3.06012212288299e-70	2
RPL14	1.76055023009219e-74	0.654383445650625	0.897	0.383	3.5864168737208e-70	2
ANP32A	2.13641727662357e-74	0.698382298612328	0.422	0.091	4.35209563420987e-70	2
JAK1	2.29282113479858e-74	0.691761350214882	0.677	0.203	4.67070593369818e-70	2
VAMP3	2.30064447867286e-74	0.573634227290041	0.225	0.02	4.68664286750449e-70	2
PTPN6	3.19095093509735e-74	0.716847861820837	0.311	0.047	6.50028614988681e-70	2
SPATA13	3.25011340432567e-74	0.791942819823014	0.307	0.045	6.62080601595182e-70	2
GOLGB1	3.68692053622985e-74	0.893785868518247	0.386	0.078	7.51062582435382e-70	2
CD46	5.02670410358026e-74	0.809556049167314	0.4	0.082	1.02398989294034e-69	2
PRCP	6.30671605800568e-74	0.71389214808709	0.262	0.031	1.28474112817634e-69	2
SRSF9	9.07825532472261e-74	0.83366264799919	0.445	0.104	1.84933139219924e-69	2
RPS20	9.16797430760771e-74	0.703580310494495	0.775	0.289	1.86760804620277e-69	2
PDE8A	1.02827838103578e-73	0.849929112899514	0.283	0.038	2.09470589000799e-69	2
PCF11	1.08561754412722e-73	0.743250143936657	0.326	0.052	2.21151149914155e-69	2
SIK2	1.22771897052921e-73	0.773264333347526	0.276	0.035	2.50098631486505e-69	2
HSBP1	1.22969967402572e-73	0.740559790056623	0.295	0.042	2.50502120595779e-69	2
ARMH3	1.33644475808956e-73	0.731737277860377	0.3	0.043	2.72247161670424e-69	2
LAT2	1.45332341634214e-73	0.627264980518572	0.246	0.025	2.96056513143058e-69	2
ATP5MPL	1.50516519124175e-73	0.93266730608365	0.506	0.15	3.06617201107857e-69	2
SRRM1	1.61629173177239e-73	0.873405489471998	0.508	0.131	3.29254788679354e-69	2
ZFP36L2	1.9105632324915e-73	0.781217146058051	0.623	0.181	3.89200836090843e-69	2
SLC25A24	1.95704707469434e-73	0.607845496335901	0.199	0.014	3.98670059585984e-69	2
SORT1	1.98925962102149e-73	0.521589730621681	0.171	0.007	4.05232077398288e-69	2
GPR65	2.0518267929159e-73	0.612391022390348	0.288	0.038	4.17977635984898e-69	2
IRF2BP2	2.22085104291839e-73	0.831253972053003	0.34	0.059	4.52409565952904e-69	2
SUMO2	2.4033463257438e-73	0.938685272101839	0.63	0.207	4.89585680017269e-69	2
TFEC	2.45013945313953e-73	0.487534734924138	0.164	0.006	4.99117907999054e-69	2
PPARD	2.46808715009587e-73	0.721471036171567	0.297	0.042	5.0277403334603e-69	2
CCDC200	2.69457062976394e-73	0.78889892978024	0.201	0.014	5.48910982989213e-69	2
AP5B1	2.85389961152307e-73	0.484051726497579	0.185	0.01	5.81367889863364e-69	2
NORAD	3.31837882612941e-73	0.707285897296245	0.349	0.061	6.75986950670822e-69	2
TBC1D1	3.34515141752857e-73	0.679374333067067	0.316	0.048	6.81440795264745e-69	2
RPS15	3.50840399770202e-73	0.819924783812545	0.941	0.599	7.14696978371878e-69	2
GAPT	3.83018890863377e-73	0.593599661364601	0.208	0.016	7.80247782577785e-69	2
AFTPH	4.15738901811224e-73	0.708497842034872	0.335	0.056	8.46901716879644e-69	2
NUP58	4.75736882075637e-73	0.804750376301354	0.321	0.052	9.69123602476281e-69	2
SEC24D	4.91435861702863e-73	0.618062570904599	0.225	0.02	1.0011039938749e-68	2
STX3	5.06648372989233e-73	0.510825548454435	0.206	0.015	1.03209340061637e-68	2
IRF7	5.14356211139e-73	0.673156008595291	0.208	0.016	1.04779503771126e-68	2
CYTH3	5.65203303642521e-73	0.810026247874848	0.246	0.026	1.15137564985018e-68	2
VAV2	5.90402853321188e-73	0.542698462865745	0.176	0.009	1.20270965250059e-68	2
EHD4	5.97563250288738e-73	0.681101499760944	0.237	0.023	1.21729609716319e-68	2
UBR5	6.08582013645011e-73	0.852573859135991	0.452	0.108	1.23974241999625e-68	2
STAG2	6.15948210133552e-73	1.01831806143395	0.571	0.189	1.25474809886306e-68	2
RPL29	6.25647049340885e-73	0.681086885187383	0.941	0.521	1.27450560421232e-68	2
RPL18A	6.53217166599922e-73	0.577030577119547	0.946	0.556	1.3306686900807e-68	2
PSTPIP2	7.37167202731021e-73	0.595251745438395	0.237	0.023	1.50168330868336e-68	2
ADAM9	7.86791060707498e-73	0.560973068760466	0.204	0.015	1.60277206976725e-68	2
R3HCC1L	9.68813713550684e-73	0.818034838037954	0.297	0.044	1.9735704158741e-68	2
AGAP3	9.74466621617858e-73	0.608863119363652	0.194	0.013	1.98508595489774e-68	2
ARSD	1.11189762996002e-72	0.510250816350771	0.141	0.002	2.26504666199156e-68	2
TAPBP	1.24244404143786e-72	0.808188294514928	0.391	0.081	2.53098275681305e-68	2
SERF2	1.26103199721277e-72	0.824523901582867	0.958	0.875	2.56884828152212e-68	2
PTGER2	1.30840703658795e-72	0.560333636065954	0.183	0.01	2.66535597423331e-68	2
SASH1	1.3142697205509e-72	0.500853492763444	0.138	0.002	2.67729884773424e-68	2
MIER1	1.60162695766943e-72	0.915219884766066	0.454	0.112	3.2626742754684e-68	2
PPCDC	1.64451125909641e-72	0.530355735997911	0.246	0.026	3.3500338859053e-68	2
BOD1L1	1.68183784723155e-72	0.884401956594704	0.45	0.11	3.4260718785954e-68	2
USP47	2.035935643122e-72	0.957126629340338	0.504	0.139	4.14740449860383e-68	2
VNN3	2.80835597589252e-72	0.691159525815602	0.155	0.005	5.72090195849064e-68	2
ZNFX1	3.97061138648711e-72	0.749046301262243	0.3	0.045	8.0885324554129e-68	2
RPS21	4.83203857021823e-72	0.566722335883665	0.855	0.312	9.84334577139156e-68	2
RPS27A	5.2887214373648e-72	0.470574750490774	0.944	0.486	1.07736544400558e-67	2
POR	5.37219307342126e-72	0.665441101491535	0.218	0.019	1.09436945098664e-67	2
SNX9	5.80217341212444e-72	0.965377127720529	0.473	0.119	1.18196074578387e-67	2
HSPA5	6.37564039225871e-72	0.881790223978571	0.506	0.141	1.29878170430702e-67	2
ERP44	7.54333285059846e-72	0.82964774245107	0.382	0.08	1.53665233499541e-67	2
PSMA7	9.2262902595658e-72	0.891959049509885	0.649	0.235	1.87948758877615e-67	2
E2F3	9.46114979109466e-72	0.641206701416091	0.283	0.039	1.92733082394389e-67	2
OSTF1	1.10958134932383e-71	0.729781419232781	0.34	0.059	2.26032816670758e-67	2
FNIP2	1.3709055786893e-71	0.70326614379061	0.237	0.025	2.79267175434798e-67	2
SEMA4A	1.39051246328347e-71	0.431481561116642	0.133	0.002	2.83261293895476e-67	2
PHF20	1.44328070201461e-71	0.927388257057803	0.431	0.1	2.94010711807397e-67	2
MYO5A	1.47992177628858e-71	0.647734315036436	0.237	0.024	3.01474865047746e-67	2
PLK3	1.51991618397357e-71	0.718300409068459	0.295	0.042	3.09622125837255e-67	2
SELPLG	1.52864464901788e-71	0.651105923975019	0.255	0.03	3.11400201451432e-67	2
SH3GLB1	1.71745948898159e-71	0.897382717685072	0.417	0.099	3.4986367250044e-67	2
NF1	1.80388512948044e-71	0.76415850644392	0.319	0.051	3.6746943972646e-67	2
AC009093.2	1.93217446021521e-71	0.550313251267148	0.222	0.02	3.9360325929044e-67	2
ASH1L	1.96856604850524e-71	0.899646481066643	0.506	0.135	4.01016589741002e-67	2
NDUFB10	2.22662365234963e-71	0.811296665398643	0.457	0.117	4.53585504220143e-67	2
FAR2	2.34423535517347e-71	0.639416775297697	0.204	0.016	4.77544184202388e-67	2
NRG1	2.37365606395498e-71	0.575630116560299	0.145	0.004	4.83537476788269e-67	2
CORO1C	2.78674679180565e-71	0.930162182616004	0.398	0.096	5.67688188958729e-67	2
TPP1	4.78650793585932e-71	0.606561406881331	0.227	0.023	9.75059531613902e-67	2
TNFRSF10D	5.06245401336459e-71	0.720218686361463	0.218	0.019	1.0312725070625e-66	2
ZNF407	5.22792693052365e-71	0.837889453622054	0.363	0.069	1.06498099501697e-66	2
GOLGA4	6.3408909016957e-71	0.878323848575602	0.485	0.126	1.29170288558443e-66	2
PRKCD	6.84447250523761e-71	0.508419319663349	0.18	0.01	1.39428749404195e-66	2
RPL36	6.88189186040978e-71	0.663048237855949	0.836	0.334	1.40191019088408e-66	2
RRBP1	6.98111523269317e-71	0.679964141065417	0.276	0.037	1.42212298405192e-66	2
DRAIC	7.94181867993725e-71	0.515753048617347	0.19	0.012	1.61782788329002e-66	2
NIN	9.18218538517359e-71	0.79700395985946	0.412	0.089	1.87050298481371e-66	2
BLOC1S1	9.61510383392734e-71	1.01376954196433	0.553	0.191	1.95869280200934e-66	2
ACTN4	1.03060737685481e-70	0.722983129807516	0.3	0.046	2.09945028739094e-66	2
UBR4	1.17645458055909e-70	0.848828481528978	0.393	0.087	2.39655562605693e-66	2
SPG21	1.18215707378269e-70	0.599987435136185	0.225	0.022	2.40817217500271e-66	2
SDCCAG8	1.31461244834971e-70	0.836846116353366	0.328	0.056	2.67799701853319e-66	2
RABGAP1L	1.35611331264663e-70	0.898453278950272	0.562	0.174	2.76253842919246e-66	2
PDCD6IP	1.37814750095343e-70	0.780473504194825	0.349	0.065	2.80742427419223e-66	2
CEBPA	1.42163542780588e-70	0.443281266321585	0.159	0.006	2.89601352998335e-66	2
VCAN-AS1	1.48396534805659e-70	0.453736051294055	0.126	0.001	3.02298581052607e-66	2
SNX27	1.60729531852631e-70	0.641651404000109	0.227	0.022	3.27422129336994e-66	2
CUBN	1.88956046561162e-70	0.760714991743097	0.262	0.033	3.84922362449743e-66	2
UBL3	1.99040924354386e-70	0.85986873255844	0.344	0.063	4.0546626700232e-66	2
AZI2	2.61713744832977e-70	0.762328581441529	0.3	0.048	5.33137069599257e-66	2
MORF4L2	2.85148751706545e-70	0.729954793447871	0.377	0.076	5.80876522101403e-66	2
RPS15A	3.29756389521366e-70	0.505687357492727	0.953	0.563	6.71746741093974e-66	2
IST1	3.97879771612671e-70	0.703952830156243	0.335	0.058	8.10520882752172e-66	2
P2RX4	4.14672697712931e-70	0.596081818976739	0.218	0.02	8.44729752511011e-66	2
DOK2	4.70419134251532e-70	0.671994791218641	0.288	0.041	9.58290818383796e-66	2
RPL13	5.24405121367594e-70	0.556716353539707	0.956	0.67	1.06826567273792e-65	2
PPM1F	6.11734001183083e-70	0.455910935980196	0.169	0.008	1.24616333381006e-65	2
KPNA4	6.31028341327344e-70	0.855832230088085	0.382	0.08	1.28546783411793e-65	2
HNRNPDL	8.73628872198275e-70	0.72611526134701	0.635	0.195	1.77966937555511e-65	2
SPCS3	9.28295671834172e-70	0.742773115674776	0.344	0.063	1.89103111309339e-65	2
SCAND1	9.43995163171853e-70	0.932756160387998	0.506	0.156	1.92301254689738e-65	2
SEMA4D	1.03977929290163e-69	0.956043139643387	0.405	0.09	2.1181343975699e-65	2
NCOA1	1.04044235676976e-69	0.756639900702041	0.548	0.164	2.11948512497567e-65	2
USP25	1.09224998016929e-69	0.850860165894402	0.368	0.072	2.22502243460286e-65	2
AC017002.5	1.15011853717605e-69	0.482421019171859	0.145	0.004	2.34290647208133e-65	2
TICAM1	1.37578567676977e-69	0.560997513581685	0.183	0.011	2.80261300214769e-65	2
QPCT	1.49617983424701e-69	0.41077999060779	0.141	0.003	3.04786794034458e-65	2
CLEC4D	1.60958681521315e-69	0.417912754302262	0.136	0.002	3.27888930127071e-65	2
HCAR2	1.87867319234127e-69	0.415207517392743	0.141	0.003	3.8270451601184e-65	2
OSBPL9	1.93524580669619e-69	0.843273452257275	0.398	0.086	3.94228923282082e-65	2
CROCC	2.07684893236906e-69	0.937701923087898	0.309	0.051	4.23074896012901e-65	2
TMEM127	2.27600044064913e-69	0.521917839653322	0.173	0.009	4.63644049764635e-65	2
SPRED2	3.12280826607029e-69	0.604151036816161	0.197	0.015	6.3614727188118e-65	2
HCAR3	3.39860914685394e-69	0.432603735069619	0.166	0.008	6.92330669305617e-65	2
SPPL2A	3.49696703934413e-69	0.735776286002582	0.328	0.056	7.12367155584792e-65	2
DPYD-AS1	3.91751349300652e-69	0.660050219480733	0.22	0.021	7.98036673660357e-65	2
CRK	3.93426585286741e-69	0.656986747471947	0.276	0.038	8.0144929688762e-65	2
EEPD1	4.21710531365237e-69	0.718390092482335	0.276	0.039	8.59066523444125e-65	2
APBB1IP	4.25401009979123e-69	0.76635139621915	0.527	0.142	8.66584397428472e-65	2
ETV3	4.51603258023231e-69	0.708539062111364	0.29	0.043	9.19960996919123e-65	2
CUL3	5.18181487129505e-69	0.872140286454907	0.541	0.16	1.05558750743151e-64	2
ZNF487	5.67866527121552e-69	0.604471867837964	0.213	0.019	1.15680090239931e-64	2
CMTM7	5.90400493410089e-69	0.775882048638138	0.321	0.055	1.20270484512569e-64	2
RNGTT	5.98780929663673e-69	0.875945698372707	0.365	0.074	1.21977663181787e-64	2
SWAP70	6.16002154242422e-69	0.627714511100049	0.274	0.037	1.25485798840724e-64	2
HBP1	7.75105164836209e-69	0.812417233818796	0.422	0.1	1.57896673128784e-64	2
AC011472.2	7.77560307167729e-69	0.447029706438519	0.159	0.007	1.58396810173138e-64	2
TRIM8	8.50939563216094e-69	0.73205897188376	0.295	0.046	1.73344898422751e-64	2
COMMD6	9.03789699271689e-69	0.848508250640821	0.527	0.149	1.84110999638636e-64	2
PAPSS1	1.105477301888e-68	0.617579785978655	0.241	0.028	2.25196781167605e-64	2
GSG1	1.30865033832904e-68	0.527403868025617	0.148	0.005	2.66585160421008e-64	2
ENTPD1-AS1	1.52333053722215e-68	0.703824912570393	0.248	0.03	3.10317663737524e-64	2
PLEC	1.57305885071624e-68	0.628332452048938	0.258	0.032	3.20447818479404e-64	2
STX12	1.71023883639709e-68	0.663726242221337	0.274	0.038	3.48392753362451e-64	2
ATP2A2	1.72025863338608e-68	0.669544376116308	0.241	0.028	3.50433886207078e-64	2
MTHFD2	1.74020760320632e-68	0.531444854859005	0.218	0.021	3.5449769084916e-64	2
GPATCH8	1.97143925959835e-68	0.85591221948524	0.419	0.097	4.01601891572781e-64	2
GAK	2.03436905091264e-68	0.644825570327649	0.286	0.042	4.14421319361414e-64	2
UBE2N	2.05837532394893e-68	0.806216349816106	0.417	0.098	4.19311637241636e-64	2
ARL8A	2.09239060502681e-68	0.642528905636827	0.248	0.03	4.26240890150012e-64	2
EHBP1L1	2.50702053660517e-68	0.830072654927252	0.358	0.077	5.10705153511839e-64	2
HNRNPL	2.87264149512802e-68	0.767619103564696	0.417	0.098	5.85185798972529e-64	2
BRD2	2.99652490688789e-68	0.713101981689867	0.342	0.063	6.10422088782131e-64	2
EIF4E3	3.05601840064355e-68	0.598260372763933	0.211	0.019	6.22541508395098e-64	2
EIF4E2	3.25053061452622e-68	0.708315879151816	0.319	0.056	6.62165591485137e-64	2
RBMS1	3.45458214888419e-68	0.793138258890372	0.487	0.126	7.03732929549199e-64	2
IL10RB	4.07209405109523e-68	0.54478003082502	0.213	0.019	8.29526279148609e-64	2
RPS6	4.25454697325236e-68	0.340072952606384	0.909	0.409	8.66693763921239e-64	2
SAMD8	4.61817552826375e-68	0.767679871222157	0.288	0.043	9.40768536862608e-64	2
PSMB10	5.3221916609679e-68	0.695773744050235	0.311	0.052	1.08418366325577e-63	2
MTMR11	6.25870418198872e-68	0.356502404967221	0.122	0.001	1.27496062891292e-63	2
DEC1	7.82118608807587e-68	0.49960341810296	0.155	0.006	1.59325381800194e-63	2
CYP1B1	7.83274137050622e-68	0.464561901227464	0.122	0.001	1.59560774458582e-63	2
AMZ1	8.39577275939985e-68	0.522073511327811	0.164	0.008	1.71030286881734e-63	2
ZFAND5	9.57957914837941e-68	1.04601737467388	0.597	0.25	1.95145606831637e-63	2
SENP6	1.03019371900158e-67	0.737638232246782	0.433	0.104	2.09860762497812e-63	2
TMEM131	1.27667842213253e-67	0.776757000494616	0.389	0.082	2.60072161372618e-63	2
DAPP1	1.53445374146868e-67	0.511294943776413	0.208	0.018	3.12583571674585e-63	2
RPS25	1.58876229453751e-67	0.465600217855389	0.895	0.429	3.23646767020237e-63	2
SENP5	1.66503883666146e-67	0.779722999199165	0.386	0.084	3.39185061416307e-63	2
IFI27L2	2.23037270075047e-67	0.434880567875262	0.15	0.005	4.54349222869879e-63	2
FLII	2.25007730612862e-67	0.574165813055975	0.246	0.03	4.58363248031461e-63	2
LMNA	2.26871519242796e-67	0.674345245814678	0.316	0.053	4.62159971849499e-63	2
B4GALT5	2.34620278895807e-67	0.671584188835744	0.274	0.039	4.77944970138648e-63	2
GPAT4	3.47773204995116e-67	0.685334190479904	0.239	0.028	7.08448795895552e-63	2
SLC16A6	3.48208028085181e-67	0.506273516783752	0.131	0.002	7.09334574012322e-63	2
SMS	4.34792415173725e-67	0.670530205622255	0.288	0.044	8.85715628950396e-63	2
CSK	4.73237317052569e-67	0.656642622380459	0.316	0.054	9.64031738567789e-63	2
RPL4	4.79883635397342e-67	0.698507364252166	0.728	0.267	9.77570953667925e-63	2
ATP5MC3	4.84945289374747e-67	0.844328498438682	0.468	0.125	9.87882048985297e-63	2
SOCS3	5.11941703771944e-67	0.744967928072066	0.326	0.057	1.04287644475383e-62	2
SYNCRIP	5.30407145849099e-67	0.76940385828325	0.44	0.108	1.0804923968092e-62	2
TM9SF3	5.62905251624929e-67	0.823728641544082	0.424	0.104	1.14669428808514e-62	2
N4BP1	6.19889688601854e-67	0.836548250531549	0.389	0.083	1.26277728465084e-62	2
OXR1	7.83963701992297e-67	0.768020331554127	0.3	0.05	1.59701245732851e-62	2
MLKL	9.38477418159697e-67	0.462677886866789	0.18	0.012	1.91177234853312e-62	2
HNRNPF	1.06509261747139e-66	0.898270649895344	0.438	0.113	2.16970017105096e-62	2
PCYT1A	1.26409511739257e-66	0.54657617724653	0.204	0.018	2.5750881636404e-62	2
FNBP1	1.28861914960432e-66	0.721699996117217	0.52	0.144	2.62504606965895e-62	2
ZNF609	1.35553383635967e-66	0.78001233938254	0.351	0.068	2.76135797804829e-62	2
LILRB4	1.40771914390706e-66	0.371235667397081	0.119	0.001	2.86766466805308e-62	2
P2RX1	1.42500643551432e-66	0.619273256589425	0.218	0.022	2.90288060978622e-62	2
CHST11	1.98978863546751e-66	0.948144084842641	0.548	0.188	4.05339842931087e-62	2
PHACTR2	2.01030392204815e-66	0.748950675465692	0.311	0.052	4.09519011960428e-62	2
AL139807.1	2.03138264683228e-66	0.464917639999548	0.155	0.007	4.13812958986203e-62	2
VNN1	2.18333479228775e-66	0.43107755593386	0.119	0.001	4.44767130536938e-62	2
MAP3K11	2.20076475301826e-66	0.478280647192033	0.197	0.016	4.4831778783735e-62	2
SLTM	3.52203152481502e-66	0.781985588949156	0.48	0.129	7.17473041920068e-62	2
SUSD1	3.70708262900686e-66	0.538651501244786	0.199	0.017	7.55169802354988e-62	2
RPS6KA5	3.94084166908898e-66	0.881271606256638	0.415	0.097	8.02788856410117e-62	2
ITGAL	4.46066863886591e-66	0.647829082914308	0.269	0.037	9.08682808423375e-62	2
ZCWPW2	4.47592256307528e-66	0.611038021795068	0.173	0.011	9.11790185324066e-62	2
FOLR3	5.50714796986148e-66	0.439482971943494	0.124	0.002	1.12186111294048e-61	2
HMGB1	5.76232151236977e-66	0.58368543681984	0.731	0.271	1.17384251528485e-61	2
LTBR	6.96724811012455e-66	0.416173400283482	0.138	0.004	1.41929811251347e-61	2
ST3GAL6	7.18916328369959e-66	0.531938181963263	0.169	0.01	1.46450445252244e-61	2
LINC00963	7.63835697988484e-66	0.424513934336147	0.138	0.004	1.55600970037234e-61	2
MYL12A	7.85941690749582e-66	0.679252615876019	0.689	0.289	1.60104181822597e-61	2
TMEM176B	8.70455616740882e-66	0.417094367543794	0.112	0	1.77320513686285e-61	2
RNMT	9.56146372283083e-66	0.772292630312678	0.403	0.092	1.94776577497787e-61	2
PLAAT3	1.07286224647361e-65	0.5097216619217	0.185	0.014	2.18552768229139e-61	2
CHKA	1.0983639121802e-65	0.755712625931035	0.286	0.044	2.2374771255023e-61	2
NQO2	1.21268835142466e-65	0.507688622245316	0.232	0.026	2.47036744068718e-61	2
YPEL5	1.26836982377517e-65	0.915794468213218	0.724	0.353	2.58379616801239e-61	2
TGOLN2	1.41695966983957e-65	0.716041658308287	0.33	0.061	2.88648854343019e-61	2
TNRC18	1.4335124471376e-65	0.648232344355633	0.246	0.031	2.920208206064e-61	2
KIF13B	1.50069284095503e-65	0.762865900457853	0.29	0.046	3.05706138630948e-61	2
NFKBIE	1.51829260256721e-65	0.498082581064386	0.185	0.014	3.09291386068967e-61	2
CTNNBL1	1.68069822569193e-65	0.912915954305996	0.342	0.07	3.42375035555703e-61	2
MAK	1.83604116962991e-65	0.588227216054026	0.208	0.02	3.74019946665308e-61	2
UBE2W	2.04138355691545e-65	0.717620777176881	0.279	0.043	4.15850244379246e-61	2
MCF2L2	2.10382004100897e-65	0.57967604728002	0.19	0.015	4.28569180553938e-61	2
PI4K2A	2.16789131097065e-65	0.662324061740957	0.26	0.037	4.41621138957832e-61	2
RAB5C	2.22996706261716e-65	0.963205682924932	0.433	0.124	4.54266590325741e-61	2
AZIN1	2.63821426671252e-65	0.778424682934382	0.33	0.063	5.37430628272007e-61	2
SUMF1	3.08440984522903e-65	0.837221443593259	0.286	0.046	6.28325129571606e-61	2
MAP3K3	3.15012224724693e-65	0.803297052256684	0.326	0.061	6.41711402986671e-61	2
SNX29	3.63850575902381e-65	0.847589116102157	0.482	0.14	7.41200008170741e-61	2
ARSG	4.11869753708139e-65	0.654434705897274	0.201	0.019	8.39019875278851e-61	2
SLC2A6	4.55555889367714e-65	0.462377476477717	0.15	0.006	9.28012902230971e-61	2
NHSL2	4.61442916647044e-65	0.429296011158013	0.152	0.007	9.40005365501694e-61	2
PDLIM5	4.97556014613438e-65	0.580972563780001	0.237	0.028	1.01357135736903e-60	2
CYP1B1-AS1	5.01122822296206e-65	0.383009578996175	0.117	0.001	1.0208373012996e-60	2
SREK1	5.79870751695761e-65	0.810560923648437	0.386	0.086	1.18125470827943e-60	2
VPS35	5.89391390609787e-65	0.725825764958184	0.326	0.062	1.2006492018112e-60	2
LRPAP1	6.56117149239609e-65	0.731694251504223	0.302	0.053	1.33657624471601e-60	2
NCL	6.8099373850699e-65	0.67649950044982	0.707	0.255	1.38725234471259e-60	2
FGD2	7.22805593166238e-65	0.450966763607975	0.159	0.008	1.47242727383894e-60	2
LINC00528	9.1886286454904e-65	0.48527009944986	0.15	0.006	1.87181554137285e-60	2
ALDH1A1	1.0378642062357e-64	0.486063129345948	0.152	0.007	2.11423317452274e-60	2
UBE2D3	1.08192696812506e-64	0.980607935205333	0.799	0.522	2.20399342676756e-60	2
MAPK1	1.09492934102704e-64	0.968137374024869	0.52	0.183	2.23048056060618e-60	2
TGFBR2	1.22046895611557e-64	0.720268615508337	0.475	0.121	2.48621731050302e-60	2
CCDC88B	1.3890532262056e-64	0.628537555535337	0.232	0.027	2.82964032710343e-60	2
ARPC4	1.78161209835049e-64	0.808984219295419	0.457	0.133	3.62932200554979e-60	2
TBCA	1.79825244316194e-64	0.727370683975196	0.389	0.089	3.66322005196518e-60	2
RHOU	1.80271349568742e-64	0.474567226447954	0.131	0.003	3.67230766206484e-60	2
ADAP1	1.80501932606659e-64	0.371704928561411	0.124	0.002	3.67700486913026e-60	2
VPS13C	1.88370445087549e-64	0.734627438173911	0.379	0.082	3.83729433687845e-60	2
MED15	2.00883482490327e-64	0.621729761514523	0.265	0.038	4.09219742181045e-60	2
PTBP3	2.28368200402815e-64	0.697675466206416	0.354	0.072	4.65208861040575e-60	2
DEF8	2.51626412447665e-64	0.546666473053206	0.176	0.012	5.12588164797138e-60	2
PRKAR1A	2.51946757724297e-64	0.640354584126343	0.26	0.037	5.13240740160166e-60	2
HOTAIRM1	2.68719890981276e-64	0.410151043049357	0.157	0.008	5.47409289917957e-60	2
CNTLN	3.04858720493905e-64	0.507935323270162	0.159	0.009	6.21027699518134e-60	2
TRABD	3.15612871304878e-64	0.649846016039591	0.258	0.036	6.42934980135166e-60	2
METTL6	4.45994018512312e-64	0.526215202771006	0.173	0.012	9.0853441511143e-60	2
UBXN11	4.88178578011349e-64	0.483980813270566	0.164	0.01	9.94468581266919e-60	2
GASK1B	5.07431044710636e-64	0.342810443049804	0.112	0	1.03368778118004e-59	2
SRSF3	5.6547008136112e-64	0.785765205566613	0.536	0.166	1.15191910274074e-59	2
CYSLTR2	5.88515171468125e-64	0.512313561398535	0.171	0.011	1.19886425579772e-59	2
ERBIN	6.06346761396986e-64	0.7416607288493	0.52	0.158	1.2351889876418e-59	2
RPL5	6.95268699241444e-64	0.361213449456591	0.876	0.4	1.41633186722474e-59	2
PPP2R5A	7.38610970462201e-64	0.671062556816866	0.316	0.058	1.50462440792855e-59	2
HPCAL1	7.98603801457816e-64	0.869102263725979	0.405	0.101	1.62683580394972e-59	2
LINC01220	8.02470448452483e-64	0.51805455142969	0.164	0.009	1.63471255054255e-59	2
TOR1AIP1	8.72103685515097e-64	0.680520313588365	0.276	0.042	1.7765624177628e-59	2
VAMP5	9.07857646440311e-64	0.585360567178138	0.29	0.048	1.84939681156356e-59	2
RPL12	1.12026998332208e-63	0.595510678976282	0.916	0.535	2.2821019830254e-59	2
FAM91A1	1.23622397688048e-63	0.541726006786614	0.227	0.026	2.51831186330322e-59	2
KDM3B	1.2497479183376e-63	0.728229441332077	0.302	0.053	2.54586148444552e-59	2
UBXN4	1.46261041240824e-63	0.783063389108608	0.454	0.122	2.97948367111682e-59	2
PROK2	1.47716059819889e-63	0.643972454157833	0.173	0.012	3.00912385459096e-59	2
FLVCR2	1.60841338238704e-63	0.45003976140837	0.117	0.001	3.27649890126065e-59	2
ADAM8	1.71024032021158e-63	0.547035338845101	0.197	0.018	3.48393055630302e-59	2
CXorf21	1.83841162114511e-63	0.476567868266045	0.143	0.005	3.74502831343469e-59	2
EIF3G	1.8612672173279e-63	0.821622794107162	0.494	0.146	3.79158744841866e-59	2
NLRP1	2.02572806630786e-63	0.718571540186696	0.321	0.059	4.12661064387574e-59	2
TFEB	2.14414061785219e-63	0.513310192763171	0.187	0.015	4.36782885262669e-59	2
NUP98	2.71205683474243e-63	0.831915687550383	0.44	0.122	5.52473097805381e-59	2
NAGA	2.71600607886936e-63	0.402842339888892	0.126	0.003	5.53277598326478e-59	2
VPS37C	3.1853928783562e-63	0.447320025732051	0.141	0.005	6.48896383249941e-59	2
ERCC1	3.29556065126179e-63	0.723367248954741	0.328	0.065	6.71338660268539e-59	2
CSF2RB	3.39916084123182e-63	0.429608602194147	0.185	0.014	6.92443054967333e-59	2
ARHGAP15	3.47361966289225e-63	0.28205905021659	0.681	0.219	7.07611061527781e-59	2
NDUFB2	3.91450104662244e-63	0.783593260053361	0.447	0.122	7.97423008207457e-59	2
RBM8A	4.251409981326e-63	0.905384349221234	0.496	0.161	8.6605472729592e-59	2
AC037198.1	4.41933193780648e-63	0.382580774300125	0.108	0	9.00262109050558e-59	2
PTTG1IP	4.65674496042515e-63	0.646861280000548	0.281	0.046	9.48625515888207e-59	2
CAB39	5.45567392895558e-63	0.722280096070917	0.342	0.069	1.11137533606754e-58	2
CAMTA1	5.83313579866934e-63	0.727347437069194	0.389	0.091	1.18826809354693e-58	2
MAPKAPK3	5.90656697100994e-63	0.621737008454453	0.241	0.032	1.20322675766443e-58	2
LSM10	6.02895858486412e-63	0.70029055637944	0.3	0.054	1.22815915332267e-58	2
RAB21	7.52953043808879e-63	0.718602906769847	0.391	0.093	1.53384064554307e-58	2
ATP6V1G1	7.59772047417356e-63	0.90702261871277	0.574	0.21	1.54773163779389e-58	2
KDM4C	8.36890515326087e-63	0.862062881684067	0.457	0.127	1.70482966877077e-58	2
PXK	8.82243490877513e-63	0.710742463344686	0.234	0.03	1.79721821526658e-58	2
ZDHHC1	9.2409246967202e-63	0.394626886790049	0.11	0	1.88246876996887e-58	2
NBN	1.0225323087545e-62	0.531636012118386	0.304	0.053	2.08300056616378e-58	2
DNAJB12	1.08094522976853e-62	0.810875868854707	0.319	0.063	2.20199352756147e-58	2
ANXA11	1.24160574038148e-62	0.689363137008468	0.333	0.065	2.52927505373111e-58	2
KCNE1	1.34065901665304e-62	0.441543872234584	0.15	0.007	2.7310564828239e-58	2
ANKDD1A	1.34100326463918e-62	0.477278895291871	0.159	0.009	2.73175775039648e-58	2
ARID1A	1.38072992489909e-62	0.680992011623442	0.354	0.075	2.81268493001193e-58	2
TMEM205	1.85874101461087e-62	0.53238398390404	0.187	0.016	3.78644132086381e-58	2
HIVEP1	1.89968046681462e-62	0.58997205368829	0.342	0.067	3.86983907894806e-58	2
PCSK5	1.92461090237684e-62	0.810756867015019	0.286	0.047	3.92062486923186e-58	2
MRPL33	1.98352483787706e-62	0.644714026578247	0.262	0.039	4.04063844723937e-58	2
AGPAT4	2.11155588291909e-62	0.81063782952501	0.283	0.048	4.30145048909448e-58	2
PSMB1	2.26755929051525e-62	0.718086462134424	0.492	0.146	4.61924503070862e-58	2
TMOD3	2.31519044213726e-62	0.783578055555491	0.417	0.106	4.71627444967782e-58	2
METTL9	2.3240520966371e-62	0.945677242130194	0.52	0.186	4.73432652605944e-58	2
ITSN2	2.3989580056122e-62	0.755554442736196	0.443	0.115	4.88691735323262e-58	2
TUBGCP2	2.42340638428033e-62	0.669442474788559	0.279	0.046	4.93672114541746e-58	2
RPL23A	2.59925907076746e-62	0.420507251367534	0.848	0.352	5.2949506530604e-58	2
FAM168B	3.02015684234716e-62	0.7128491407671	0.267	0.04	6.1523615035454e-58	2
SIGLEC9	3.58379550562581e-62	0.403218797198863	0.115	0.001	7.30054982451033e-58	2
SOCS6	4.29694686859227e-62	0.493992334799275	0.136	0.005	8.75331046600931e-58	2
VTI1A	5.22557853698262e-62	0.875415494485071	0.396	0.098	1.06450260376873e-57	2
GALNT1	5.40570875393782e-62	0.731738230987443	0.321	0.061	1.10119693026467e-57	2
AREL1	5.88205423457521e-62	0.543543061785914	0.246	0.033	1.19823326812532e-57	2
PIK3CB	7.07027057090659e-62	0.59221069631074	0.239	0.031	1.44028481799938e-57	2
PITPNC1	7.1420351774895e-62	0.656893584710382	0.513	0.142	1.45490398600639e-57	2
ZNF703	8.19264147379425e-62	0.411200756562581	0.126	0.003	1.66892299462663e-57	2
LAMB3	8.43561630929102e-62	0.416968384012658	0.124	0.003	1.71841939836567e-57	2
MSRA	8.62264915000458e-62	0.480335433167098	0.262	0.039	1.75651985834743e-57	2
PPM1L	8.64263871244697e-62	0.738385266184377	0.244	0.033	1.76059193211257e-57	2
RAC2	9.00225166639613e-62	0.766762296211018	0.44	0.117	1.83384868696156e-57	2
RPS2	9.47592321487734e-62	0.435275947568252	0.946	0.653	1.93034031810266e-57	2
SIRPB1	9.61611210328345e-62	0.360154870328182	0.119	0.002	1.95889819655987e-57	2
SCAF11	9.70958331106499e-62	0.785933692725127	0.487	0.144	1.97793921629705e-57	2
SP100	1.0118225217485e-61	0.83761216901528	0.557	0.195	2.06118365905386e-57	2
TRAPPC9	1.05680541634721e-61	0.811222894302001	0.375	0.084	2.15281831364091e-57	2
NAPG	1.14982073430011e-61	0.749589437382668	0.335	0.071	2.34229981784275e-57	2
SLC25A3	1.17572010212676e-61	0.779087648279834	0.539	0.173	2.39505942004242e-57	2
VCL	1.22083568535278e-61	0.576042064567877	0.276	0.046	2.48696437463215e-57	2
GAS2L3	1.5374799585337e-61	0.504202771422982	0.152	0.008	3.13200042352899e-57	2
RPL36A	1.62793869123584e-61	0.566826896436923	0.801	0.327	3.31627390791653e-57	2
NBEAL2	1.73532058331783e-61	0.48788540568181	0.19	0.017	3.53502156027675e-57	2
GIT2	1.86108886796535e-61	0.615773878833714	0.274	0.044	3.79122413293222e-57	2
CLASP2	1.95312193841228e-61	0.821733057991878	0.356	0.078	3.97870470073966e-57	2
PPP4R1	1.96899497474749e-61	0.602262531364172	0.215	0.025	4.01103966305811e-57	2
TRIR	2.21983268598794e-61	0.868154449331867	0.593	0.231	4.52202116462604e-57	2
MAP3K1	2.34251324715571e-61	0.790338073077622	0.354	0.075	4.7719337357809e-57	2
MYO15B	2.39849712799159e-61	0.498476923665969	0.183	0.015	4.88597849943166e-57	2
TMEM164	2.8801613176499e-61	0.512412375607561	0.204	0.021	5.86717662018461e-57	2
KCTD20	2.88474554336114e-61	0.832592940540699	0.358	0.086	5.87651514638098e-57	2
PKN2	2.92820590479233e-61	0.768966247684188	0.431	0.113	5.96504824865246e-57	2
MED13	3.24341896766233e-61	0.75963309189377	0.356	0.078	6.60716877902492e-57	2
C17orf49	3.24578812414125e-61	0.668823657096941	0.319	0.062	6.61199498768815e-57	2
RCBTB2	3.32974629796911e-61	0.512934545067918	0.173	0.013	6.78302618359287e-57	2
INPPL1	3.38711705958605e-61	0.45044207634599	0.152	0.008	6.89989616208274e-57	2
YWHAG	3.58787466080773e-61	0.693863624596398	0.286	0.049	7.30885947153143e-57	2
TPPP3	3.67647063377937e-61	0.358921975567096	0.11	0.001	7.48933832807196e-57	2
USP16	4.80818265403556e-61	0.721695046100814	0.365	0.082	9.79474888453584e-57	2
TRAF3IP3	4.89964514158128e-61	0.76367037170811	0.384	0.089	9.98106711791523e-57	2
PPP2R2A	5.86757077613971e-61	0.647371041785152	0.422	0.11	1.19528284280742e-56	2
ALPK1	5.89679562764644e-61	0.47258389832147	0.241	0.032	1.20123623730786e-56	2
PARP14	6.37065498859728e-61	0.623086591728727	0.314	0.058	1.29776612772715e-56	2
LINC00513	7.03808665674968e-61	0.594319087258418	0.241	0.032	1.43372863284648e-56	2
[truncated: 18,640 more rows]
