# Supplementary material for: scRNA-seq revealed transcriptional signatures of human umbilical cord primitive stem cells and their germ lineage origin regulated by imprinted genes
Source: Sci Rep. 2024 Nov 26;14:29264. doi: 10.1038/s41598-024-79810-4 (PMC11589151; doi:10.1038/s41598-024-79810-4)
Supplement: Supplementary file 8 — Supplementary Information 8. [file 41598_2024_79810_MOESM9_ESM.xlsx]

## Sheet: Arkusz 1
Table. 3 Differentially expressed genes in all clusters of CD34+Lin-CD45- and CD133+Lin-CD45-as a result of integrated analysis.
gene	avg_log2FC	pct.1	pct.2	p_val_adj	cluster
FCGR3B	5.4992185901571	0.5	0.016	6.22791695213574e-202	6_cd34_vsel
IL1R2	6.24092320961707	0.458	0.019	6.68139182646861e-157	6_cd34_vsel
AC005050.3	4.66539356070168	0.625	0.052	1.01211941341676e-135	6_cd34_vsel
AC004917.1	4.99682835470216	0.467	0.028	4.25706402358993e-124	6_cd34_vsel
BTNL8	6.40561885310237	0.258	0.006	6.17179598590447e-122	6_cd34_vsel
CEACAM3	5.00339922326492	0.317	0.011	8.09669177839639e-119	6_cd34_vsel
NIBAN1	4.78043330017704	0.675	0.076	8.27371783199534e-118	6_cd34_vsel
CXCR2	5.8935025145202	0.275	0.01	1.27453285635327e-102	6_cd34_vsel
ALPL	5.23140402069493	0.25	0.007	2.75132841855387e-102	6_cd34_vsel
PROK2	5.04169844609354	0.433	0.031	9.4782465211825e-102	6_cd34_vsel
CXCL1	5.40831955201158	0.35	0.019	2.02799428475583e-100	6_cd34_vsel
S100A8	4.38336177891832	0.875	0.173	1.5968067621344e-99	6_cd34_vsel
CSF3R	4.14973751382212	0.767	0.129	5.96524053829784e-98	6_cd34_vsel
NAMPT	3.9475379998693	0.975	0.261	2.24585103590429e-96	6_cd34_vsel
LIMK2	4.48739281947357	0.625	0.082	2.97807609623357e-93	6_cd34_vsel
AC023157.3	5.07696303481934	0.433	0.035	4.10472579311087e-93	6_cd34_vsel
WDFY3	4.62315001119843	0.667	0.097	5.70498769410143e-93	6_cd34_vsel
CXCL8	4.686473606179	0.808	0.162	1.16645259809424e-91	6_cd34_vsel
ALDH1A2	4.76135134883126	0.5	0.054	3.37413864757674e-85	6_cd34_vsel
SLC12A6	4.35797197480686	0.717	0.132	1.32543485205198e-84	6_cd34_vsel
AC026333.3	4.83280077189288	0.3	0.016	3.44020848178048e-84	6_cd34_vsel
ALPK1	4.50373952156315	0.525	0.062	3.10056169933473e-83	6_cd34_vsel
FBXL5	4.3908949966235	0.758	0.161	9.31941147571152e-82	6_cd34_vsel
EPHB1	5.61394082422838	0.242	0.01	4.24182417634284e-81	6_cd34_vsel
FFAR2	5.02298283922488	0.383	0.031	5.11890234793682e-81	6_cd34_vsel
AQP9	4.31887367665554	0.65	0.107	2.17149681728009e-80	6_cd34_vsel
IL18RAP	5.86407278780781	0.258	0.013	4.08749848359495e-77	6_cd34_vsel
GCA	4.57462735816204	0.575	0.086	2.04944024718088e-76	6_cd34_vsel
HCK	4.44466598979126	0.633	0.11	5.37196451088886e-74	6_cd34_vsel
DYSF	4.03519832967908	0.592	0.093	2.57615141232944e-73	6_cd34_vsel
SORL1	4.06474434394342	0.725	0.161	2.89491541038529e-73	6_cd34_vsel
MYO1F	3.4424388534354	0.717	0.15	1.21811807614265e-72	6_cd34_vsel
CNTNAP3	5.26939523676051	0.175	0.005	1.23650309544819e-71	6_cd34_vsel
MMP8	7.09190930270249	0.108	0.001	4.90196779421008e-71	6_cd34_vsel
ARHGAP15	3.42978151813389	0.9	0.308	5.02874031273423e-71	6_cd34_vsel
MNDA	3.31275084540624	0.683	0.129	2.50479319738747e-70	6_cd34_vsel
HSD11B1-AS1	4.47271573593506	0.375	0.035	2.65933212178141e-68	6_cd34_vsel
CEACAM8	8.08231894649665	0.092	0	3.04204081945626e-68	6_cd34_vsel
ARHGAP26	2.90868025981717	0.875	0.251	3.76927175509003e-68	6_cd34_vsel
RBM47	3.65685601462016	0.667	0.132	3.97720304650021e-68	6_cd34_vsel
PTPRC	2.90575189108092	0.958	0.351	1.03761687180454e-67	6_cd34_vsel
BASP1	3.5739200034512	0.667	0.132	2.45285804430073e-67	6_cd34_vsel
ADGRG3	4.54615344545715	0.275	0.018	4.30196357091727e-66	6_cd34_vsel
SRGN	3.37272729169036	0.9	0.317	4.65546050854068e-66	6_cd34_vsel
LUCAT1	4.17655421535554	0.583	0.101	9.376893641437e-66	6_cd34_vsel
ZNF438	4.32267909891133	0.533	0.084	7.47901148381942e-65	6_cd34_vsel
TECPR2	4.7822692505317	0.383	0.041	7.01082947611155e-63	6_cd34_vsel
NEAT1	3.49594244374002	0.883	0.323	7.25714756399124e-63	6_cd34_vsel
TNFAIP6	4.44518301371983	0.292	0.022	3.33976599494663e-62	6_cd34_vsel
FCAR	3.61590510691043	0.592	0.107	4.1268580076892e-62	6_cd34_vsel
PLAUR	3.77080049611166	0.675	0.148	1.07245856915337e-61	6_cd34_vsel
LTF	5.91581567212493	0.15	0.004	1.12031306561849e-61	6_cd34_vsel
AC007271.1	5.21617358673696	0.15	0.004	1.59995216410352e-61	6_cd34_vsel
PCBP1-AS1	4.49205239300034	0.483	0.072	2.45007983316215e-60	6_cd34_vsel
GLT1D1	4.7232367137643	0.408	0.05	1.10425254822497e-59	6_cd34_vsel
RNF149	3.80593076571048	0.775	0.239	1.27915330662085e-59	6_cd34_vsel
BCL6	4.24546339762456	0.542	0.097	5.81816157848538e-59	6_cd34_vsel
COP1	3.59612779475066	0.775	0.242	1.15631008807673e-58	6_cd34_vsel
AC006369.1	5.03137277758028	0.242	0.015	2.97405475529445e-58	6_cd34_vsel
AC022217.3	3.98501723938819	0.625	0.138	7.52499711311102e-58	6_cd34_vsel
MCTP2	4.16199460783481	0.517	0.087	1.37180694581814e-57	6_cd34_vsel
SOD2	3.36639237857087	0.892	0.365	1.00953181007597e-56	6_cd34_vsel
LYN	3.26698547882652	0.725	0.194	4.80658838816447e-56	6_cd34_vsel
LITAF	3.54371875836868	0.725	0.206	6.68799541598839e-56	6_cd34_vsel
MGAM2	6.10822416931089	0.117	0.002	1.83839971498853e-55	6_cd34_vsel
XPO6	4.22215203578604	0.492	0.083	4.98546377614367e-55	6_cd34_vsel
NBN	4.4845307280843	0.508	0.093	1.10088231704008e-52	6_cd34_vsel
S100A9	1.97694305018604	0.867	0.257	1.91260341434168e-52	6_cd34_vsel
CMTM2	5.22131350545226	0.217	0.014	1.0808196252957e-51	6_cd34_vsel
FAM49B	3.41148867446259	0.758	0.255	1.39972991847167e-51	6_cd34_vsel
MIR3945HG	4.63268166074794	0.3	0.029	2.74775289734206e-51	6_cd34_vsel
RNF24	4.04144190102289	0.567	0.123	5.94200848554025e-51	6_cd34_vsel
LCP1	3.31900470056816	0.767	0.258	1.54153624709899e-50	6_cd34_vsel
PGLYRP1	5.34021127324121	0.117	0.003	2.36066637535927e-50	6_cd34_vsel
MMP25	5.59773266379154	0.183	0.01	5.89805615197599e-50	6_cd34_vsel
TREM1	3.59192457354829	0.542	0.109	8.54027583745908e-50	6_cd34_vsel
ANXA3	3.82664907910783	0.317	0.033	1.58802584010297e-49	6_cd34_vsel
AC022498.1	4.81450700369564	0.15	0.006	2.04472299688279e-49	6_cd34_vsel
MGAM	4.43344576226633	0.242	0.019	3.28643216703752e-49	6_cd34_vsel
AL078604.4	4.66165496248204	0.258	0.022	5.61740693030712e-49	6_cd34_vsel
FPR2	4.92956679777051	0.233	0.018	1.4088285215963e-48	6_cd34_vsel
AL049651.1	4.84814908037819	0.208	0.014	1.13049716362825e-47	6_cd34_vsel
AC011472.2	5.10694703461705	0.267	0.025	4.09531082741309e-47	6_cd34_vsel
PTPRJ	3.64956349745656	0.583	0.142	1.73253717906991e-46	6_cd34_vsel
UBAP1	3.2261414931067	0.767	0.294	2.1293151843937e-46	6_cd34_vsel
FGD4	3.22979115647743	0.592	0.139	2.47653331935375e-46	6_cd34_vsel
DOCK5	3.64268013143388	0.517	0.106	4.03976058198575e-46	6_cd34_vsel
SLC8A1	3.5294894062692	0.55	0.123	9.92646081914268e-46	6_cd34_vsel
TNFRSF10C	4.4909560373612	0.217	0.016	1.02891357739861e-45	6_cd34_vsel
NABP1	4.1221646295482	0.4	0.062	1.31850438490938e-45	6_cd34_vsel
USP32	3.28607559249748	0.708	0.237	1.50776834503587e-45	6_cd34_vsel
GAB2	3.25717619342538	0.633	0.174	5.78175341165725e-45	6_cd34_vsel
CHI3L1	6.42244751965545	0.075	0.001	4.22834850364768e-44	6_cd34_vsel
G0S2	3.00355465247704	0.592	0.141	1.58961835629988e-42	6_cd34_vsel
LRRK2	4.08632365681064	0.442	0.083	2.6387288321865e-42	6_cd34_vsel
LINC01506	5.50324749431218	0.15	0.007	2.91286002224544e-42	6_cd34_vsel
MALAT1	1.84980102286088	1	0.648	7.09230457445221e-42	6_cd34_vsel
S100P	4.62398087887014	0.258	0.027	7.67223633911369e-41	6_cd34_vsel
PTGS2	4.50321561652516	0.367	0.057	1.25971353040833e-40	6_cd34_vsel
LINC02217	5.73421649392065	0.092	0.002	1.75585666651421e-40	6_cd34_vsel
AC015871.1	5.04783304865154	0.258	0.028	1.19140560130041e-39	6_cd34_vsel
FNDC3B	2.61678094375405	0.667	0.209	2.25461978806019e-39	6_cd34_vsel
FPR1	4.29517721001445	0.408	0.075	2.76212074484485e-39	6_cd34_vsel
PIP4P2	4.68920573179896	0.292	0.037	8.56636121314606e-39	6_cd34_vsel
S100A11	3.0106398418995	0.683	0.219	1.42972647497681e-38	6_cd34_vsel
SMCHD1	2.78914300018496	0.792	0.342	1.59354110238212e-38	6_cd34_vsel
IRAK3	3.46523372428117	0.517	0.125	3.18689276314124e-38	6_cd34_vsel
AC079753.2	5.06582323413908	0.2	0.016	3.48176094458822e-38	6_cd34_vsel
SVIL	3.69837548660088	0.533	0.139	4.83300527432428e-38	6_cd34_vsel
FCGR2A	3.88672272144685	0.4	0.073	5.17280226943591e-38	6_cd34_vsel
CCNL1	3.18499102487695	0.717	0.296	6.85970503790831e-38	6_cd34_vsel
AC099489.1	3.59347021837566	0.383	0.066	6.89601961218919e-38	6_cd34_vsel
NUMB	3.67150179199815	0.55	0.151	1.01135570677258e-37	6_cd34_vsel
AC093425.1	4.81887563354168	0.158	0.01	1.10227253868046e-37	6_cd34_vsel
KIAA0825	4.31426713731162	0.267	0.031	1.64376086270112e-37	6_cd34_vsel
IGF2R	3.90252320350347	0.5	0.124	7.0781024763647e-37	6_cd34_vsel
GPR65	4.20228180535898	0.392	0.074	3.80687036431468e-36	6_cd34_vsel
BCL2A1	3.4230991768269	0.508	0.125	4.16551912471047e-36	6_cd34_vsel
CD53	3.65571414258917	0.617	0.212	5.74189260849897e-36	6_cd34_vsel
RGS2	3.68386336618389	0.533	0.146	1.61631921317458e-35	6_cd34_vsel
COQ7	4.05683516079993	0.35	0.058	2.3589062266314e-35	6_cd34_vsel
NFKBID	4.31163079273057	0.35	0.06	1.10085415067103e-34	6_cd34_vsel
RAB31	3.18665604430128	0.508	0.129	1.20780638838554e-34	6_cd34_vsel
SLCO4C1	4.76117033064617	0.183	0.015	2.2521857759824e-34	6_cd34_vsel
CREB5	4.11902632622932	0.375	0.07	2.76862630845815e-34	6_cd34_vsel
SKAP2	3.4838532834453	0.525	0.146	2.91760121954515e-34	6_cd34_vsel
AC079209.1	5.83017526821885	0.117	0.005	7.08185227961317e-34	6_cd34_vsel
CD55	3.23906836256289	0.75	0.394	1.22430872770635e-33	6_cd34_vsel
CAMK1D	3.00560414545696	0.6	0.198	1.5936440282066e-33	6_cd34_vsel
VMP1	3.33271992268717	0.583	0.188	2.78384985441662e-33	6_cd34_vsel
IVNS1ABP	3.49483831178471	0.55	0.167	3.1519968426179e-33	6_cd34_vsel
IFITM2	4.10694605659959	0.675	0.292	4.19143644115742e-33	6_cd34_vsel
IL1R1	4.16577400746612	0.275	0.037	5.15254679551624e-33	6_cd34_vsel
RUBCNL	4.14630178741186	0.325	0.054	5.514097039078e-33	6_cd34_vsel
CELF2	3.10723586055857	0.658	0.263	8.13457612945958e-33	6_cd34_vsel
SAT1	3.09347536823307	0.767	0.356	8.44796311564821e-33	6_cd34_vsel
ZDHHC18	4.23817067124009	0.275	0.038	2.81577639698071e-32	6_cd34_vsel
STAT3	3.00157087485536	0.642	0.246	2.98677515646827e-32	6_cd34_vsel
FAM174B	4.47037841821987	0.2	0.02	3.23925321010926e-32	6_cd34_vsel
ABCA13	6.01591723480279	0.133	0.008	4.02122615408089e-32	6_cd34_vsel
PTPRE	2.75542543505828	0.575	0.181	8.25455587234538e-32	6_cd34_vsel
DUSP1	2.88438333779787	0.692	0.292	9.64012706389252e-32	6_cd34_vsel
PLEK	3.58729928267131	0.508	0.141	1.11020540468664e-31	6_cd34_vsel
NLRC4	5.23039017797865	0.15	0.011	2.82851362910718e-31	6_cd34_vsel
CD177	6.50441548357399	0.058	0.001	4.55787955996009e-31	6_cd34_vsel
FOSB	3.18218048730018	0.55	0.171	8.55150326332192e-31	6_cd34_vsel
KCNE1	4.71618259549383	0.225	0.027	1.07802416776559e-30	6_cd34_vsel
CXCR1	4.92981457673707	0.092	0.003	1.43990258933998e-30	6_cd34_vsel
SPOPL	3.95968242391152	0.35	0.068	3.04501617485904e-30	6_cd34_vsel
LCP2	3.29326858075097	0.525	0.16	3.70986850963733e-30	6_cd34_vsel
TLR2	3.68771919265608	0.383	0.081	6.2952170382176e-30	6_cd34_vsel
SIPA1L1	2.45539772472479	0.65	0.241	8.0644455174066e-30	6_cd34_vsel
LYST	3.40922437414788	0.525	0.163	8.91759140392578e-30	6_cd34_vsel
NCF2	2.99327118760719	0.467	0.121	1.0775802591966e-29	6_cd34_vsel
DOCK8	3.02902635060719	0.633	0.261	2.12649717062892e-29	6_cd34_vsel
ACAP2	2.74184905013178	0.675	0.292	2.15760462676755e-29	6_cd34_vsel
AL691403.1	3.36023188649823	0.45	0.116	2.55597296691881e-29	6_cd34_vsel
SPAG9	2.98373746035813	0.592	0.205	2.99062461063211e-29	6_cd34_vsel
AL591043.2	3.82787079411922	0.192	0.02	4.41950699141316e-29	6_cd34_vsel
C9orf72	3.12937814772683	0.508	0.151	7.76550538624508e-29	6_cd34_vsel
CYP4F3	4.89876700192132	0.083	0.003	7.83621724376051e-29	6_cd34_vsel
AC007032.1	4.56070642107733	0.233	0.03	8.51907924214036e-29	6_cd34_vsel
RGS18	2.53238330763666	0.325	0.058	8.525921247589e-29	6_cd34_vsel
SLCO3A1	2.76564561080502	0.533	0.166	3.74679717815232e-28	6_cd34_vsel
ATXN1	3.17293243858761	0.492	0.144	4.49595223723066e-28	6_cd34_vsel
DRAIC	4.78893472286327	0.242	0.033	5.6667757109944e-28	6_cd34_vsel
TRIB1	3.85500675130206	0.325	0.062	8.07867839269048e-28	6_cd34_vsel
AC012363.1	7.57821834996415	0.058	0.001	8.65724241493908e-28	6_cd34_vsel
SLPI	6.20200295033481	0.058	0.001	9.61812071896242e-28	6_cd34_vsel
PRDM5	5.13736655444786	0.117	0.007	1.09536397896015e-27	6_cd34_vsel
PILRA	3.6639890884962	0.367	0.08	2.12164760305312e-27	6_cd34_vsel
SMIM25	4.63884468044287	0.258	0.039	2.15384367445173e-27	6_cd34_vsel
FOS	2.7946760355542	0.7	0.32	2.28949095493363e-27	6_cd34_vsel
AL392023.2	4.86653595425936	0.108	0.006	2.35078672347395e-27	6_cd34_vsel
PPP3CA	3.1561102277569	0.575	0.213	3.29476463509051e-27	6_cd34_vsel
TRPM6	4.17984606928489	0.1	0.005	3.70501752688216e-27	6_cd34_vsel
SBF2	3.39090483973654	0.483	0.147	5.79071285999846e-27	6_cd34_vsel
ACSL1	2.79092495909581	0.508	0.15	7.9153640137727e-27	6_cd34_vsel
PLXNC1	4.01986373149863	0.342	0.071	7.95796079492881e-27	6_cd34_vsel
KCNJ15	4.93888748060258	0.25	0.038	6.27774488846618e-26	6_cd34_vsel
CPQ	3.36303754884628	0.425	0.113	1.10021845374974e-25	6_cd34_vsel
DUSP13	10.2048916311873	0.033	0	1.47752973051098e-25	6_cd34_vsel
TTLL4	4.77258430152723	0.192	0.023	2.35608813266985e-25	6_cd34_vsel
PATL2	3.81744416279742	0.267	0.045	2.98765872188656e-25	6_cd34_vsel
PREX1	3.75663999292574	0.442	0.128	3.02946670991207e-25	6_cd34_vsel
ZFAND3	2.67856891726205	0.675	0.321	4.16765742956568e-25	6_cd34_vsel
U62317.4	5.26667079519516	0.15	0.014	4.44176825615705e-25	6_cd34_vsel
SLC26A8	7.21599551594276	0.058	0.001	5.41382635884651e-25	6_cd34_vsel
LINC02009	5.91979560441572	0.05	0.001	1.01837455489926e-24	6_cd34_vsel
LINC01366	4.23473250983722	0.125	0.009	1.51751490528917e-24	6_cd34_vsel
LRRC6	4.65285955751064	0.15	0.014	4.033290578914e-24	6_cd34_vsel
KCNH7	5.66009944114991	0.067	0.002	5.65360360821318e-24	6_cd34_vsel
GNAQ	2.73520642914511	0.55	0.213	1.066974666085e-23	6_cd34_vsel
AC091271.1	3.93851533662176	0.217	0.031	1.10942148913619e-23	6_cd34_vsel
IER2	2.74606823955622	0.642	0.298	1.28767728534143e-23	6_cd34_vsel
AC020916.1	2.65251487098611	0.533	0.186	3.25723005651031e-23	6_cd34_vsel
NEDD9	2.87403113224247	0.525	0.192	8.37724938862814e-23	6_cd34_vsel
PHF21A	3.44182995097823	0.467	0.154	1.19244137931822e-22	6_cd34_vsel
PARP8	3.45118461017505	0.442	0.139	1.74524344198477e-22	6_cd34_vsel
PYGL	3.75250882876273	0.283	0.055	2.45185541810616e-22	6_cd34_vsel
IL1RAP	3.10188247212363	0.375	0.096	2.57257707570349e-22	6_cd34_vsel
SAMSN1	2.90904437385786	0.517	0.179	2.66066204083446e-22	6_cd34_vsel
RIPOR2	2.79552056708776	0.592	0.264	2.86485464016718e-22	6_cd34_vsel
STX3	3.9683248176463	0.267	0.049	3.11008615263173e-22	6_cd34_vsel
HOOK2	3.50948769568799	0.375	0.099	5.84742500426962e-22	6_cd34_vsel
OLFM4	8.80222152780479	0.042	0.001	6.06445409851287e-22	6_cd34_vsel
DEFA3	6.34473010114132	0.042	0.001	6.43560280544193e-22	6_cd34_vsel
TBXAS1	2.954808269702	0.417	0.121	9.95388514559445e-22	6_cd34_vsel
CYSTM1	3.40073180788916	0.567	0.262	1.27199545547327e-21	6_cd34_vsel
IPMK	3.35651328078277	0.408	0.119	1.40330390391824e-21	6_cd34_vsel
AL034397.3	4.06452725035504	0.225	0.036	3.06176984306653e-21	6_cd34_vsel
CPPED1	3.62464289002202	0.383	0.107	3.36856174450418e-21	6_cd34_vsel
LIN7A	4.35945261034166	0.167	0.02	3.47023486479967e-21	6_cd34_vsel
RABGEF1	2.67054383360121	0.533	0.209	7.03976189253753e-21	6_cd34_vsel
MED13L	2.47694749125314	0.642	0.333	1.88178187458594e-20	6_cd34_vsel
PHACTR1	3.63201900454434	0.417	0.129	2.25600123402975e-20	6_cd34_vsel
ETF1	3.2491286981773	0.492	0.189	2.59781426018531e-20	6_cd34_vsel
ELMO1	2.72071378141695	0.575	0.269	5.66688139377199e-20	6_cd34_vsel
LINC00862	4.89217916819414	0.108	0.009	7.24322860652446e-20	6_cd34_vsel
ENSA	3.04872059454662	0.567	0.265	7.46897623163344e-20	6_cd34_vsel
WSB1	2.89067481657071	0.533	0.226	7.57491047613053e-20	6_cd34_vsel
QKI	2.69423591790427	0.592	0.278	8.39813953091032e-20	6_cd34_vsel
OMG	4.99335219410863	0.117	0.01	8.85739400425919e-20	6_cd34_vsel
AC123567.2	4.38349408845839	0.108	0.009	9.01129895049908e-20	6_cd34_vsel
CDHR2	3.84546218041473	0.158	0.019	9.44868092896087e-20	6_cd34_vsel
NQO2	3.87018470296315	0.258	0.051	1.07252568384781e-19	6_cd34_vsel
AL591506.1	5.10649392501676	0.1	0.007	1.17569618573568e-19	6_cd34_vsel
AC091117.2	8.57955835408249	0.033	0	1.48399960986711e-19	6_cd34_vsel
GK	3.70259423313433	0.333	0.085	1.57559970244462e-19	6_cd34_vsel
AP5B1	4.25549003222324	0.208	0.033	1.89267136204884e-19	6_cd34_vsel
RAB11FIP1	2.69670548702124	0.483	0.174	2.19122510639939e-19	6_cd34_vsel
DARS-AS1	6.2659134037155	0.067	0.003	2.62310001995617e-19	6_cd34_vsel
CLEC4E	4.24834207550764	0.267	0.055	2.95064989639778e-19	6_cd34_vsel
AC073172.1	4.66623860023771	0.083	0.005	4.09990198141656e-19	6_cd34_vsel
LPCAT2	3.59995504055773	0.25	0.048	4.94697474539623e-19	6_cd34_vsel
MXD1	3.44946657618639	0.383	0.113	5.18753537989799e-19	6_cd34_vsel
MAP4K4	2.94752586792605	0.583	0.293	5.9190441800181e-19	6_cd34_vsel
AP000317.1	5.16241228517654	0.058	0.002	7.16306798672944e-19	6_cd34_vsel
TCN1	4.96181744722834	0.058	0.002	7.84805738806046e-19	6_cd34_vsel
ANP32A	3.47190920544744	0.45	0.164	9.56374756652068e-19	6_cd34_vsel
N4BP1	3.10579501777439	0.425	0.144	9.62491907744372e-19	6_cd34_vsel
FYB1	2.79560717591366	0.542	0.239	1.37649864363071e-18	6_cd34_vsel
ANKRD18A	6.71434281528344	0.042	0.001	1.40834492133868e-18	6_cd34_vsel
LINC01001	4.36003642120139	0.125	0.012	1.75432347151745e-18	6_cd34_vsel
DDIT3	3.89186242825951	0.308	0.076	1.834055352949e-18	6_cd34_vsel
AC092944.1	4.36629513276756	0.167	0.022	2.17248806611446e-18	6_cd34_vsel
B4GALT5	3.77173863434997	0.3	0.072	2.45884966789732e-18	6_cd34_vsel
PTPN12	3.2711460660563	0.408	0.132	3.37287905588869e-18	6_cd34_vsel
MBD6	4.60330224734798	0.158	0.021	5.02584150003432e-18	6_cd34_vsel
RAB1A	2.89599183611437	0.5	0.208	5.33166589461841e-18	6_cd34_vsel
MAPK14	3.86952175058431	0.392	0.126	6.05034607151134e-18	6_cd34_vsel
CCNJL	5.14457357997529	0.1	0.008	8.32282043737027e-18	6_cd34_vsel
SYNE2	3.42868469026978	0.358	0.104	8.44689585988889e-18	6_cd34_vsel
PPCDC	3.68999007678065	0.267	0.058	9.29248884114391e-18	6_cd34_vsel
RTN4	2.77539284079448	0.517	0.226	1.34028390510511e-17	6_cd34_vsel
SIPA1L2	3.64501917541654	0.142	0.016	1.34584948946515e-17	6_cd34_vsel
SIK3	1.84613016340327	0.7	0.375	1.45288929389803e-17	6_cd34_vsel
MFSD14B	4.09861362117083	0.3	0.075	1.97138168869639e-17	6_cd34_vsel
LINC00877	3.47677030752845	0.283	0.066	2.0221926431033e-17	6_cd34_vsel
YPEL5	2.59901237069713	0.642	0.41	2.03290401852623e-17	6_cd34_vsel
SSH2	2.37316053148846	0.592	0.298	2.16505724697469e-17	6_cd34_vsel
AP001977.1	4.41118097199874	0.133	0.015	2.19933662211559e-17	6_cd34_vsel
ACSS3	6.20132012544411	0.05	0.002	2.88980859546573e-17	6_cd34_vsel
AC019254.1	5.38311346643495	0.05	0.002	3.11091377582489e-17	6_cd34_vsel
TYROBP	1.86296038355127	0.492	0.167	3.66730819582661e-17	6_cd34_vsel
LINC02363	4.34108231828009	0.1	0.008	3.91921337048217e-17	6_cd34_vsel
YME1L1	3.10066325891828	0.492	0.209	4.0142625088963e-17	6_cd34_vsel
IGF1R	3.11755193453959	0.4	0.132	6.60694508456109e-17	6_cd34_vsel
PPP1R10	2.97253021132768	0.433	0.158	9.72060113215399e-17	6_cd34_vsel
H3F3B	2.04458403377103	0.733	0.468	1.12237630129609e-16	6_cd34_vsel
NFKBIZ	2.9971606030724	0.475	0.195	2.32425983303076e-16	6_cd34_vsel
PPP1R12A	2.97922109441424	0.525	0.251	2.58760068326639e-16	6_cd34_vsel
JMJD1C	2.14072900023582	0.617	0.328	2.68939925931768e-16	6_cd34_vsel
ATP8B4	4.67672909227335	0.233	0.048	3.11585339007613e-16	6_cd34_vsel
RAB7A	2.76098977890772	0.55	0.278	3.14981385515197e-16	6_cd34_vsel
UBE2D3	2.58318917840809	0.683	0.558	3.29226431859669e-16	6_cd34_vsel
TGM3	5.21968331782788	0.142	0.018	3.54945926689363e-16	6_cd34_vsel
CLEC7A	2.8467171374296	0.375	0.117	3.79030143520734e-16	6_cd34_vsel
LCN2	4.72059009244825	0.075	0.005	4.23045727900963e-16	6_cd34_vsel
STXBP5	3.43569430406757	0.35	0.106	5.02235009018071e-16	6_cd34_vsel
CSF2RB	4.18863101312593	0.2	0.036	5.1176852034238e-16	6_cd34_vsel
CRISP3	5.45163134646534	0.058	0.003	5.75514056683255e-16	6_cd34_vsel
CKAP4	3.85228291236924	0.242	0.052	5.82147967648274e-16	6_cd34_vsel
ATP2C2	4.37337177851807	0.058	0.003	5.83239935708111e-16	6_cd34_vsel
CDA	3.3789188265212	0.308	0.083	6.10738427227608e-16	6_cd34_vsel
DAPK2	3.79465500842737	0.133	0.016	6.38320341455895e-16	6_cd34_vsel
ARHGAP24	3.15757318916219	0.333	0.096	8.07577741628152e-16	6_cd34_vsel
RAB8B	2.86382143668508	0.492	0.219	8.08779556777107e-16	6_cd34_vsel
COL17A1	7.23064665401153	0.033	0.001	1.50944594086074e-15	6_cd34_vsel
HPN	6.24643899833862	0.033	0.001	1.57786841877184e-15	6_cd34_vsel
AC055854.1	5.91700428082954	0.05	0.002	1.58550004060441e-15	6_cd34_vsel
ICAM1	3.42517840697652	0.283	0.071	1.71786916770535e-15	6_cd34_vsel
RTN3	3.56359474120171	0.458	0.196	1.79424847455952e-15	6_cd34_vsel
HCAR3	4.12176045549877	0.167	0.026	2.02496494714283e-15	6_cd34_vsel
AZIN1-AS1	4.21390548945881	0.25	0.057	2.67577445953292e-15	6_cd34_vsel
ANTXR2	3.07509590964465	0.4	0.143	2.93812547508973e-15	6_cd34_vsel
SHOC1	4.44487697062738	0.1	0.009	4.04757569795985e-15	6_cd34_vsel
CPEB4	3.30015038727912	0.467	0.207	4.48369461560059e-15	6_cd34_vsel
ATG7	2.71367437819382	0.417	0.152	4.90761391003095e-15	6_cd34_vsel
C5AR1	2.93928625433897	0.35	0.11	5.71626017477265e-15	6_cd34_vsel
PICALM	2.35898446941617	0.533	0.257	6.46083723480034e-15	6_cd34_vsel
LST1	2.78515172404534	0.408	0.148	7.31308308174907e-15	6_cd34_vsel
EGR1	4.13049112587538	0.125	0.015	9.49449291565923e-15	6_cd34_vsel
NRXN1	4.91499600215159	0.083	0.006	9.91886406922399e-15	6_cd34_vsel
PRKDC	4.21775605002128	0.383	0.14	1.33180012850724e-14	6_cd34_vsel
ASAP1	2.53125123651817	0.558	0.301	1.51273879707274e-14	6_cd34_vsel
TOM1	3.03980179243987	0.4	0.146	1.54199440505355e-14	6_cd34_vsel
RNF13	3.13014593032414	0.375	0.131	1.76272259502987e-14	6_cd34_vsel
LINC01344	4.20782820388684	0.133	0.018	2.56515099456147e-14	6_cd34_vsel
NOS1AP	5.91286292738674	0.05	0.002	4.74732877742662e-14	6_cd34_vsel
CAMP	6.1178441551252	0.067	0.004	4.8889157628188e-14	6_cd34_vsel
TSPAN16	5.07357983471862	0.075	0.005	6.56999910042264e-14	6_cd34_vsel
IQGAP1	2.52984643915093	0.483	0.226	8.89127647404481e-14	6_cd34_vsel
MEGF9	3.97392012457545	0.308	0.092	9.13536180385717e-14	6_cd34_vsel
TLR1	4.24513938479991	0.167	0.028	1.2197142508444e-13	6_cd34_vsel
CHST11	2.94193378530057	0.492	0.24	1.31368870816272e-13	6_cd34_vsel
PCNX1	3.232913561036	0.408	0.161	2.03689533808668e-13	6_cd34_vsel
TRIM69	4.09139919043528	0.15	0.023	2.73031674990006e-13	6_cd34_vsel
SLC45A4	3.52570914109437	0.2	0.04	3.17458922195062e-13	6_cd34_vsel
SH3KBP1	2.59177467691582	0.5	0.25	5.20925521964228e-13	6_cd34_vsel
HCAR2	4.48032132817212	0.133	0.019	6.29908717716273e-13	6_cd34_vsel
BAZ2B	3.29700103611865	0.375	0.139	6.70855911577498e-13	6_cd34_vsel
AMN1	3.85395921966956	0.158	0.027	6.74975249549112e-13	6_cd34_vsel
DENND5A	2.68649342292603	0.425	0.172	6.95662859734284e-13	6_cd34_vsel
PADI4	3.69241708078728	0.258	0.068	8.43596582459647e-13	6_cd34_vsel
DAAM2	5.0698752750493	0.025	0	8.45696556738773e-13	6_cd34_vsel
APBB1IP	2.73222819155045	0.467	0.222	9.05520431972706e-13	6_cd34_vsel
CPD	3.27165764906942	0.358	0.127	9.2692745852302e-13	6_cd34_vsel
MBOAT7	3.77615336700388	0.217	0.049	9.6349645675107e-13	6_cd34_vsel
ANKRD44	2.22028437338008	0.533	0.266	9.664819489434e-13	6_cd34_vsel
AC073517.1	4.90037816182976	0.058	0.003	9.9182459627138e-13	6_cd34_vsel
MCTP1	2.76812400573793	0.417	0.168	9.92134150675349e-13	6_cd34_vsel
ARIH1	2.40977947503868	0.567	0.327	1.2013306632181e-12	6_cd34_vsel
LILRB3	3.97627975608867	0.217	0.049	1.20907103681824e-12	6_cd34_vsel
ACTN1	3.11422435707166	0.367	0.135	1.24360908780369e-12	6_cd34_vsel
TMCC1	3.30807588704903	0.292	0.086	1.27005478370403e-12	6_cd34_vsel
AC084871.1	4.53319541012977	0.208	0.046	1.36816279799655e-12	6_cd34_vsel
SLC22A1	4.34556750093672	0.083	0.007	1.53241713037513e-12	6_cd34_vsel
AL390957.1	3.1696251126384	0.225	0.053	1.86464661591912e-12	6_cd34_vsel
B2M	1.4570081323205	0.817	0.652	2.27085978191687e-12	6_cd34_vsel
ALOX5AP	3.51072508772418	0.258	0.07	2.61141903212907e-12	6_cd34_vsel
MBOAT2	3.49921531872837	0.333	0.115	2.76436236440675e-12	6_cd34_vsel
ARAP1	3.47044902338578	0.275	0.079	2.83462030416548e-12	6_cd34_vsel
ADGRE5	2.4260077635278	0.45	0.2	2.94489861240939e-12	6_cd34_vsel
STEAP4	3.82548447779889	0.158	0.028	3.23400035685419e-12	6_cd34_vsel
U62317.1	5.79148520904839	0.042	0.002	3.55962049626790e-12	6_cd34_vsel
CPB2-AS1	3.32586004690672	0.25	0.066	4.34927619733809e-12	6_cd34_vsel
NFKBIA	2.22761874343514	0.575	0.318	4.35658677195152e-12	6_cd34_vsel
LINC00309	4.84065109174769	0.075	0.006	4.37122460475985e-12	6_cd34_vsel
IQGAP2	2.38008874165441	0.483	0.231	4.39232640785675e-12	6_cd34_vsel
SCLT1	2.96756213872263	0.4	0.165	4.83215687341386e-12	6_cd34_vsel
LINC01136	4.74348162090651	0.1	0.011	5.21205144552197e-12	6_cd34_vsel
SHOC2	3.08549794513485	0.408	0.174	5.66773076535481e-12	6_cd34_vsel
LINC02649	4.31285553365521	0.117	0.015	5.82486957765954e-12	6_cd34_vsel
IPCEF1	3.5584717799387	0.283	0.086	7.57454333202648e-12	6_cd34_vsel
TMEM252-DT	4.91351539472489	0.067	0.005	8.37860411942361e-12	6_cd34_vsel
BACH1	2.31127553938028	0.458	0.203	8.40931325943757e-12	6_cd34_vsel
NTNG2	5.41871456909601	0.05	0.003	1.25314812884691e-11	6_cd34_vsel
AC007278.1	5.35453917659021	0.05	0.003	1.26075182957688e-11	6_cd34_vsel
CEBPD	2.72206584817373	0.358	0.129	1.30765831250777e-11	6_cd34_vsel
NFE2L2	2.78967147475378	0.45	0.213	1.37290881331614e-11	6_cd34_vsel
AC020911.2	3.56667139489195	0.2	0.044	1.41396221073898e-11	6_cd34_vsel
FAR2	4.00390908817849	0.192	0.041	1.62853772929454e-11	6_cd34_vsel
PIAS1	2.71787645264512	0.458	0.223	1.81025615255465e-11	6_cd34_vsel
TMEM154	3.69076994301866	0.267	0.078	1.92934916337032e-11	6_cd34_vsel
LRG1	3.93935166144854	0.125	0.018	1.96078226155963e-11	6_cd34_vsel
NSMAF	3.54128367544525	0.283	0.087	2.18384979675217e-11	6_cd34_vsel
AC096970.1	8.88939323440275	0.017	0	2.4009187701824e-11	6_cd34_vsel
AC011676.2	8.89522020262719	0.017	0	2.4009187701824e-11	6_cd34_vsel
AC006517.2	9.43448786237766	0.017	0	2.4009187701824e-11	6_cd34_vsel
ARNT2	8.87714878327324	0.017	0	2.4009187701824e-11	6_cd34_vsel
CEACAM6	8.56045092098431	0.017	0	2.4009187701824e-11	6_cd34_vsel
Z96074.1	9.07360482136845	0.017	0	2.4009187701824e-11	6_cd34_vsel
SPI1	2.70793661107638	0.317	0.105	2.65467524485043e-11	6_cd34_vsel
TMEM71	3.34843280268668	0.258	0.074	3.38865963823321e-11	6_cd34_vsel
CD24	5.36972270149214	0.067	0.005	3.39923732761433e-11	6_cd34_vsel
CFLAR	3.04528568388813	0.392	0.165	4.17815698358653e-11	6_cd34_vsel
ACTR3	2.5094300025614	0.575	0.395	6.0435110871111e-11	6_cd34_vsel
MBP	2.51726986608125	0.508	0.291	6.09160680444241e-11	6_cd34_vsel
DGAT2	3.77020012891156	0.142	0.024	6.11993238511507e-11	6_cd34_vsel
PRKCB	2.36221688841001	0.475	0.239	6.15161570502365e-11	6_cd34_vsel
HIP1	3.20207762110495	0.233	0.061	6.45681425151976e-11	6_cd34_vsel
FGGY	3.92223071929765	0.175	0.036	6.62930779421442e-11	6_cd34_vsel
SDCBP	2.45257758853496	0.592	0.428	7.39036820104035e-11	6_cd34_vsel
CNTNAP3B	5.27226087762822	0.042	0.002	9.43058624832691e-11	6_cd34_vsel
KDM6A	2.54379994442228	0.492	0.266	9.61885596205223e-11	6_cd34_vsel
FAM8A1	4.27647037688249	0.15	0.027	9.82891526203635e-11	6_cd34_vsel
CNTNAP3C	4.06951166331802	0.042	0.002	1.04384373285522e-10	6_cd34_vsel
MS4A3	5.39738418242672	0.05	0.003	1.232240578983e-10	6_cd34_vsel
TANK	2.79206003486395	0.533	0.327	1.31686617828001e-10	6_cd34_vsel
BPI	5.46200580061616	0.067	0.005	1.35438534148381e-10	6_cd34_vsel
ETV6	2.46255111394195	0.442	0.211	1.48542214397183e-10	6_cd34_vsel
LINC01991	5.2306428332184	0.033	0.001	1.64537287742538e-10	6_cd34_vsel
MAPK13	4.48126817557793	0.15	0.028	2.01648413401576e-10	6_cd34_vsel
NCOA2	2.99080204584286	0.408	0.187	2.18968185982276e-10	6_cd34_vsel
YTHDF3	3.11264171116268	0.367	0.15	2.27442846957402e-10	6_cd34_vsel
LAPTM5	2.25218979983441	0.508	0.281	2.33221565324681e-10	6_cd34_vsel
AP001042.1	4.61660638662723	0.058	0.004	2.47703790257046e-10	6_cd34_vsel
VNN2	3.57893116068754	0.2	0.048	3.04225301686682e-10	6_cd34_vsel
AL499604.1	3.50800581876951	0.225	0.06	3.21964493905823e-10	6_cd34_vsel
CDADC1	3.97091172448506	0.142	0.025	3.62222603060283e-10	6_cd34_vsel
UBE2R2	2.89764990717019	0.408	0.19	4.33041094161020e-10	6_cd34_vsel
LINC01220	3.65681925796659	0.142	0.025	4.36904662254538e-10	6_cd34_vsel
KAZN	4.19345714854908	0.083	0.009	5.67258443676268e-10	6_cd34_vsel
NFAT5	2.20772092626001	0.483	0.253	6.41146384365616e-10	6_cd34_vsel
RICTOR	3.21331031917968	0.358	0.149	6.99930880905892e-10	6_cd34_vsel
DACH1	3.17147636282573	0.25	0.073	7.50141672650434e-10	6_cd34_vsel
KMT2C	2.43942935313132	0.508	0.284	7.75965893937188e-10	6_cd34_vsel
AGTPBP1	2.50959139735237	0.442	0.223	8.00887378377661e-10	6_cd34_vsel
CCPG1	3.29690982138408	0.267	0.084	8.28210470741833e-10	6_cd34_vsel
PGK1	2.66796828688564	0.458	0.244	8.8885079016324e-10	6_cd34_vsel
FAM157C	4.75147602818241	0.083	0.009	1.08889490997562e-09	6_cd34_vsel
FAM169B	3.80723123030517	0.05	0.003	1.13335521135339e-09	6_cd34_vsel
CREBBP	2.57684777908785	0.442	0.221	1.14515882331404e-09	6_cd34_vsel
CEACAM1	4.36083724618097	0.058	0.004	1.15535039156607e-09	6_cd34_vsel
SUSD6	3.23354133786179	0.308	0.111	1.24104715520846e-09	6_cd34_vsel
ELF2	2.51941012907146	0.442	0.219	1.28551248661404e-09	6_cd34_vsel
MCU	4.24099571488619	0.225	0.062	1.33947296774647e-09	6_cd34_vsel
ADGRE2	3.16146016834143	0.275	0.089	1.40553530691582e-09	6_cd34_vsel
MED12L	4.31147619755054	0.1	0.013	1.42387500079222e-09	6_cd34_vsel
AC106865.2	3.97786436477631	0.15	0.029	1.43771618758056e-09	6_cd34_vsel
AL356417.3	6.39930668890596	0.042	0.002	1.46568988906958e-09	6_cd34_vsel
AL356417.1	4.853643848938	0.042	0.002	1.55015535385102e-09	6_cd34_vsel
AP000943.2	4.2849089580274	0.092	0.011	1.55232311760528e-09	6_cd34_vsel
SLC36A4	3.11670253441628	0.308	0.112	1.58736716291197e-09	6_cd34_vsel
LINC02422	3.9322163908508	0.117	0.018	2.09409362887797e-09	6_cd34_vsel
DEFA4	3.77402197456331	0.025	0.001	2.09601669432765e-09	6_cd34_vsel
AC020661.1	5.61111539213721	0.025	0.001	2.09601669432765e-09	6_cd34_vsel
CDC42EP3	3.22854221404376	0.283	0.096	2.46140694072775e-09	6_cd34_vsel
KREMEN1	4.09682269779823	0.1	0.014	2.5378594186145e-09	6_cd34_vsel
FLOT2	3.39944068101675	0.25	0.077	2.65124520735777e-09	6_cd34_vsel
TRIM39	4.37252177043313	0.125	0.021	2.6770210370462e-09	6_cd34_vsel
FAM151B	5.21708883591883	0.075	0.008	2.73521099622355e-09	6_cd34_vsel
GTPBP1	3.56899826877944	0.275	0.093	2.76178288449e-09	6_cd34_vsel
ZNF516	3.79837779873143	0.208	0.055	2.76387005063373e-09	6_cd34_vsel
LINC01353	4.60441466157754	0.075	0.008	2.84471179094668e-09	6_cd34_vsel
HSPA6	4.0930879586782	0.092	0.012	3.07459162907007e-09	6_cd34_vsel
GNG10	3.49719701539164	0.275	0.093	3.52842691184884e-09	6_cd34_vsel
NSMCE1-DT	4.47031052239736	0.058	0.005	4.59932568355578e-09	6_cd34_vsel
SRPK2	2.57658495284781	0.433	0.218	4.7130981355309e-09	6_cd34_vsel
ENTPD1	3.59939303989504	0.2	0.052	6.27810585889227e-09	6_cd34_vsel
LINC02728	4.94323916353854	0.075	0.008	6.61676657769667e-09	6_cd34_vsel
TBL1X	2.69555770542073	0.408	0.197	6.61977023696622e-09	6_cd34_vsel
DMXL2	2.4355789941792	0.325	0.12	6.98952102982838e-09	6_cd34_vsel
LINC00683	6.49625050698222	0.033	0.001	7.55704256535536e-09	6_cd34_vsel
AC007336.1	6.2006948648051	0.033	0.001	7.61219986243902e-09	6_cd34_vsel
GK-AS1	4.0689949045543	0.075	0.008	7.65390340319287e-09	6_cd34_vsel
AC010680.3	5.6769392987537	0.033	0.001	7.72370335809355e-09	6_cd34_vsel
LINC01762	5.66662123530095	0.033	0.001	7.83681068888617e-09	6_cd34_vsel
RAB27A	3.36020319967117	0.242	0.074	8.66818157734476e-09	6_cd34_vsel
SYK	2.7456342973063	0.3	0.108	8.76863048438453e-09	6_cd34_vsel
VAV1	3.27352149466947	0.317	0.124	9.62011471417746e-09	6_cd34_vsel
MTMR3	3.0389397260635	0.375	0.17	1.07892986618989e-08	6_cd34_vsel
MME	4.52039110130048	0.083	0.01	1.18263707388103e-08	6_cd34_vsel
CDK19	3.11506703179711	0.258	0.085	1.36191090548389e-08	6_cd34_vsel
AC009185.1	6.47319705522915	0.042	0.002	1.5780373877267e-08	6_cd34_vsel
TCF7L2	3.4359041273945	0.275	0.095	1.61919881647552e-08	6_cd34_vsel
NFIL3	2.71918573936574	0.308	0.113	1.62581652321993e-08	6_cd34_vsel
AL109809.5	3.97147121979917	0.075	0.008	1.91503996531557e-08	6_cd34_vsel
CHSY1	3.15060472306843	0.25	0.08	2.06944133573707e-08	6_cd34_vsel
YWHAZ	1.69075336100001	0.567	0.355	2.18405980807165e-08	6_cd34_vsel
NCF1	2.58073086399805	0.342	0.141	2.95158531432392e-08	6_cd34_vsel
DAZAP2	2.59809481213965	0.408	0.208	3.13024344239714e-08	6_cd34_vsel
ARID4B	2.17037317173894	0.5	0.302	3.13338814583535e-08	6_cd34_vsel
AC002378.1	4.14999650362639	0.05	0.004	3.27296272368756e-08	6_cd34_vsel
HLA-B	1.18059385758548	0.65	0.389	3.50370767845976e-08	6_cd34_vsel
ABHD5	3.05020627454076	0.342	0.146	3.67098485624263e-08	6_cd34_vsel
S100A4	1.52787774927964	0.517	0.252	4.37647578682617e-08	6_cd34_vsel
MCEMP1	3.60982492370734	0.2	0.055	4.78933256611784e-08	6_cd34_vsel
TTN-AS1	4.05846657283391	0.133	0.026	4.86940484303998e-08	6_cd34_vsel
SLC22A15	3.73777756558007	0.158	0.036	5.42744307917871e-08	6_cd34_vsel
IL1B	1.75247246776118	0.333	0.125	5.61662938418077e-08	6_cd34_vsel
TRMO	4.07596712786517	0.167	0.04	5.70798900373901e-08	6_cd34_vsel
EPDR1	4.41056784658043	0.092	0.013	5.89620627269292e-08	6_cd34_vsel
ADGRE3	4.0129476787703	0.092	0.013	6.40331163842784e-08	6_cd34_vsel
SYNE1	4.51808630390492	0.258	0.089	6.68295531930279e-08	6_cd34_vsel
ADM	3.3616649625061	0.125	0.023	6.8664836130578e-08	6_cd34_vsel
AIF1	2.16984442460377	0.458	0.246	9.41704659280785e-08	6_cd34_vsel
FAM107B	2.1982088990641	0.467	0.264	9.43957086745615e-08	6_cd34_vsel
NCOA1	2.57712857352285	0.442	0.241	9.65966262424858e-08	6_cd34_vsel
SMG7	2.79412315874607	0.325	0.137	1.08905913560994e-07	6_cd34_vsel
PAK1	3.23274029705317	0.258	0.09	1.16664518487936e-07	6_cd34_vsel
PELI1	2.57513606793298	0.417	0.207	1.21991341040308e-07	6_cd34_vsel
EGLN1	3.21221513175309	0.217	0.065	1.24095324971699e-07	6_cd34_vsel
PTEN	2.84491986170493	0.433	0.245	1.27242150217772e-07	6_cd34_vsel
TLE4	2.42638037649406	0.408	0.208	1.30838803773807e-07	6_cd34_vsel
DRC7	4.50194561969798	0.05	0.004	1.41142597689183e-07	6_cd34_vsel
HLA-C	1.6386829552608	0.558	0.369	1.4644756747096e-07	6_cd34_vsel
ARFIP1	3.53361482707298	0.192	0.052	1.46699583425256e-07	6_cd34_vsel
ATP11B	2.7874906029375	0.408	0.212	1.51484166950486e-07	6_cd34_vsel
AC018552.2	3.64474362750853	0.05	0.004	1.56566006337925e-07	6_cd34_vsel
RAB19	5.76824277042566	0.033	0.002	1.67494285710352e-07	6_cd34_vsel
AC090559.1	3.52034066960844	0.158	0.037	1.67743461118608e-07	6_cd34_vsel
BAZ1A	2.72453550629532	0.408	0.216	1.78163769441757e-07	6_cd34_vsel
STXBP5-AS1	4.14442222780273	0.092	0.013	1.79971762485046e-07	6_cd34_vsel
CAP1	2.68534245848316	0.375	0.182	1.89051223456019e-07	6_cd34_vsel
MSRA	3.22501340282311	0.25	0.086	1.97288754005862e-07	6_cd34_vsel
LINC00528	3.67983586005374	0.125	0.024	2.10957962539174e-07	6_cd34_vsel
S100A12	2.92601115946461	0.308	0.117	2.31917630580796e-07	6_cd34_vsel
BEST1	3.78795185514473	0.133	0.027	2.3246227216266e-07	6_cd34_vsel
TET2	1.90780304505631	0.408	0.194	2.33983206947607e-07	6_cd34_vsel
FOXO3	2.44156700316506	0.533	0.395	2.54702813632601e-07	6_cd34_vsel
ABHD2	3.28005573274094	0.175	0.045	2.74708880281973e-07	6_cd34_vsel
RFX2	2.63408891960625	0.3	0.118	2.92922885499502e-07	6_cd34_vsel
TRIM25	3.36117560132089	0.217	0.067	2.95337408374805e-07	6_cd34_vsel
HSPBAP1	3.82043467312399	0.142	0.031	2.97853561306059e-07	6_cd34_vsel
CDKL5	3.73929188222181	0.117	0.022	3.52284919709841e-07	6_cd34_vsel
LINC01127	6.6120295980042	0.025	0.001	3.79866648313797e-07	6_cd34_vsel
LINC02288	7.31434060421837	0.025	0.001	3.79866648313797e-07	6_cd34_vsel
MZF1-AS1	3.94400027993015	0.1	0.016	3.82030579619817e-07	6_cd34_vsel
GPR87	5.40983652021404	0.025	0.001	3.92625203751838e-07	6_cd34_vsel
INTS6	3.02284930306588	0.275	0.103	3.94458311389053e-07	6_cd34_vsel
AC018755.5	4.712414589927	0.025	0.001	3.95879853979179e-07	6_cd34_vsel
SLC24A3	2.67764871957831	0.092	0.014	4.70400893811519e-07	6_cd34_vsel
THAP9	3.06792367808101	0.15	0.035	4.77755166231987e-07	6_cd34_vsel
PPP1R15B	3.22536140201895	0.267	0.099	4.84151263996958e-07	6_cd34_vsel
POLA2	4.27242658705126	0.083	0.012	4.88020542681212e-07	6_cd34_vsel
PKN2	2.81258168180925	0.375	0.186	5.326963539188e-07	6_cd34_vsel
ALOX5	3.10997299794294	0.233	0.077	6.35403228244277e-07	6_cd34_vsel
PIK3R5	2.45845583086138	0.408	0.215	7.6304533631732e-07	6_cd34_vsel
RYBP	2.93109446127838	0.308	0.129	7.6901210690375e-07	6_cd34_vsel
LINC02416	5.41926793169874	0.042	0.003	7.75874254227905e-07	6_cd34_vsel
KMT2E-AS1	3.51742194128411	0.167	0.043	8.46857643577164e-07	6_cd34_vsel
ZNF292	2.54917838176975	0.375	0.189	8.50175296693558e-07	6_cd34_vsel
MAP3K2	2.28391253818704	0.45	0.257	8.64559508786818e-07	6_cd34_vsel
VASP	2.7182101261175	0.333	0.152	1.00984441243019e-06	6_cd34_vsel
ST6GALNAC3	3.49847868940163	0.183	0.051	1.13333830936186e-06	6_cd34_vsel
CTDSPL	3.07825691489414	0.158	0.039	1.16380035478746e-06	6_cd34_vsel
DPYD	2.16175147598872	0.475	0.289	1.20207979497894e-06	6_cd34_vsel
AC002091.1	4.51711396336663	0.058	0.006	1.25413080422489e-06	6_cd34_vsel
EFHD2	2.3778163945724	0.342	0.152	1.2883473598393e-06	6_cd34_vsel
SLC11A1	2.17486564884681	0.3	0.119	1.30448612592142e-06	6_cd34_vsel
AP1G1	2.93846753195542	0.325	0.147	1.33861297353694e-06	6_cd34_vsel
GAS7	2.81982004319012	0.275	0.106	1.49793084912705e-06	6_cd34_vsel
JUNB	1.55392865291538	0.567	0.356	1.56650728602797e-06	6_cd34_vsel
PDZD8	3.67695870446062	0.258	0.098	1.79008645272347e-06	6_cd34_vsel
SLC6A6	2.93458679404234	0.267	0.102	1.79141737491348e-06	6_cd34_vsel
AC126614.1	5.16138463033271	0.033	0.002	2.13235377787194e-06	6_cd34_vsel
AZU1	3.41512057637342	0.033	0.002	2.13235377787194e-06	6_cd34_vsel
TNFAIP3	1.97215973682786	0.483	0.284	2.1694580986243e-06	6_cd34_vsel
RRP12	2.57227974636753	0.333	0.153	2.20432412914399e-06	6_cd34_vsel
TNFRSF9	4.22078639764284	0.067	0.008	2.34590237951489e-06	6_cd34_vsel
PLCG2	0.229409673122747	0.35	0.151	2.3568606940871e-06	6_cd34_vsel
AC104035.1	4.17321137579722	0.067	0.008	2.48176029177734e-06	6_cd34_vsel
PAG1	2.83104789343788	0.367	0.186	2.68406615465077e-06	6_cd34_vsel
ITGAX	2.70531308292362	0.25	0.09	2.69435645445937e-06	6_cd34_vsel
NFASC	8.74893328231067	0.017	0	2.71565091986871e-06	6_cd34_vsel
AC092418.2	6.7811274595502	0.017	0	2.71565091986871e-06	6_cd34_vsel
AC105046.1	7.89465566771728	0.017	0	2.71565091986871e-06	6_cd34_vsel
AC136475.7	6.71910500877315	0.017	0	2.71565091986871e-06	6_cd34_vsel
AC104758.5	7.5503760909863	0.017	0	2.71565091986871e-06	6_cd34_vsel
CLDN9	7.34982785896111	0.017	0	2.71565091986871e-06	6_cd34_vsel
AC008750.7	7.34253168561326	0.017	0	2.71565091986871e-06	6_cd34_vsel
LVRN	6.01862575437194	0.017	0	2.74622420987613e-06	6_cd34_vsel
AC106037.3	5.66673476951041	0.017	0	2.777133912088e-06	6_cd34_vsel
PI3	5.27182244650962	0.017	0	2.777133912088e-06	6_cd34_vsel
CENPU	4.04818226227746	0.108	0.02	2.84063056564273e-06	6_cd34_vsel
CASS4	3.94376792257039	0.108	0.02	2.9170448800126e-06	6_cd34_vsel
KDM6B	2.7244009801805	0.292	0.121	2.95915377463843e-06	6_cd34_vsel
DLEU2	2.34615117259162	0.375	0.189	3.18750286247125e-06	6_cd34_vsel
KLF6	1.8489120532153	0.492	0.289	3.20492153147141e-06	6_cd34_vsel
USP15	1.80506429771652	0.633	0.609	3.38762293257881e-06	6_cd34_vsel
AL354696.2	3.48735378995352	0.1	0.018	3.42297122476569e-06	6_cd34_vsel
APMAP	3.26569127008234	0.175	0.049	3.56311280485035e-06	6_cd34_vsel
IL17RA	2.97999368531813	0.283	0.117	3.59376102080105e-06	6_cd34_vsel
GPD2	3.6444330077316	0.158	0.041	3.76282167637387e-06	6_cd34_vsel
PTAFR	2.98648041503882	0.217	0.071	3.77575671049621e-06	6_cd34_vsel
HAL	3.98258418498375	0.1	0.018	3.86057416186188e-06	6_cd34_vsel
TNFSF14	4.12517509083896	0.075	0.01	4.20496974808355e-06	6_cd34_vsel
ETS2	2.98617501774039	0.25	0.093	4.51132655117195e-06	6_cd34_vsel
OSBPL8	1.90821022480977	0.492	0.301	4.70271955362298e-06	6_cd34_vsel
IRF1	2.89315651196661	0.408	0.222	5.09244708953999e-06	6_cd34_vsel
AC084871.3	3.56858723894228	0.067	0.008	5.11737082937808e-06	6_cd34_vsel
AC007686.4	5.86586617339294	0.05	0.005	5.18159389502953e-06	6_cd34_vsel
CLTCL1	5.12454145977547	0.05	0.005	5.24274421455234e-06	6_cd34_vsel
AC012368.1	4.03958209006697	0.117	0.024	5.30347595757985e-06	6_cd34_vsel
AC135050.3	4.85125794784965	0.05	0.005	5.36716615843212e-06	6_cd34_vsel
MARCKS	2.36937337667458	0.325	0.141	5.61029346439434e-06	6_cd34_vsel
MX2	3.4304230226671	0.2	0.063	6.45626561823741e-06	6_cd34_vsel
PADI2	3.92980423427785	0.083	0.013	6.88989236071509e-06	6_cd34_vsel
GRB2	2.31041639928505	0.417	0.24	7.41598111436252e-06	6_cd34_vsel
NLRP12	3.12968425508908	0.125	0.027	7.46555893733499e-06	6_cd34_vsel
NDEL1	2.83002849625822	0.342	0.17	8.84583823169413e-06	6_cd34_vsel
TUT7	2.95842039208114	0.283	0.12	9.99301258263597e-06	6_cd34_vsel
P2RY13	3.75364599989728	0.092	0.016	1.05696385091325e-05	6_cd34_vsel
ROCK1	2.52017609980424	0.408	0.238	1.15245056204243e-05	6_cd34_vsel
BASP1-AS1	4.66799459483271	0.075	0.011	1.1992818978637e-05	6_cd34_vsel
PTK2B	2.6020927407795	0.333	0.158	1.2910894200574e-05	6_cd34_vsel
DYNLRB2	5.04508264067527	0.05	0.005	1.50423538490079e-05	6_cd34_vsel
PPEF1	6.33100549471768	0.025	0.001	1.60773556950433e-05	6_cd34_vsel
WDFY3-AS1	5.39693120513245	0.025	0.001	1.63051597703887e-05	6_cd34_vsel
AL391597.1	4.87465055974149	0.025	0.001	1.64202398154667e-05	6_cd34_vsel
LINC02218	4.63903627701594	0.042	0.003	1.64568534488315e-05	6_cd34_vsel
PIK3CD	2.88584832926718	0.25	0.097	1.65850922080149e-05	6_cd34_vsel
LINC00211	3.60287204530908	0.05	0.005	1.68874743004977e-05	6_cd34_vsel
HECW2	3.08955771009313	0.175	0.051	1.72020788998165e-05	6_cd34_vsel
Z94721.3	6.13684875080634	0.033	0.002	1.72429395432465e-05	6_cd34_vsel
AL132780.1	6.33509778183724	0.033	0.002	1.72429395432465e-05	6_cd34_vsel
PELI2	2.32141003295425	0.358	0.182	1.87011163003664e-05	6_cd34_vsel
GSK3B	2.897316697753	0.342	0.174	2.34554843659859e-05	6_cd34_vsel
AC116366.1	4.54885036276561	0.083	0.014	2.41019178909634e-05	6_cd34_vsel
BRAF	2.32370321648755	0.408	0.239	2.49350798512449e-05	6_cd34_vsel
RPGR	3.01205701741577	0.217	0.076	2.52745616772894e-05	6_cd34_vsel
SNX10	3.31631522123503	0.208	0.072	2.98527013364207e-05	6_cd34_vsel
LINC01094	4.161055085402	0.075	0.011	3.514043053023e-05	6_cd34_vsel
LRRFIP1	1.88516565031594	0.467	0.294	3.67908790863545e-05	6_cd34_vsel
AC011511.2	3.05421654039362	0.133	0.032	4.1938792325651e-05	6_cd34_vsel
MEF2A	2.59977505235888	0.358	0.189	4.47985019489447e-05	6_cd34_vsel
AFF4	2.40221082156081	0.358	0.191	5.07567227691091e-05	6_cd34_vsel
CBL	2.92990140226591	0.25	0.101	5.11264023556067e-05	6_cd34_vsel
ST7L	3.91966181176082	0.125	0.03	5.25734945796259e-05	6_cd34_vsel
GNG7	2.99257728940091	0.15	0.04	5.43070844636637e-05	6_cd34_vsel
GALC	3.38847708662077	0.142	0.037	5.68492086928899e-05	6_cd34_vsel
NRBF2	3.03789613833093	0.208	0.073	5.95785626556944e-05	6_cd34_vsel
DIP2B	2.89483802250032	0.275	0.12	6.06979516861654e-05	6_cd34_vsel
KLF7	3.68938648473227	0.192	0.064	6.28697111611921e-05	6_cd34_vsel
SKIL	2.58998147702108	0.317	0.153	6.72943397955137e-05	6_cd34_vsel
PLSCR1	2.7622711019131	0.242	0.094	6.75823507812543e-05	6_cd34_vsel
FTH1	1.6690085769634	0.783	0.954	7.32962406534158e-05	6_cd34_vsel
VPS13B	2.52463020326988	0.383	0.222	7.36839901046536e-05	6_cd34_vsel
TRPM2	4.06534762826789	0.1	0.02	7.54875566049934e-05	6_cd34_vsel
ARHGEF40	3.51445049550906	0.167	0.05	8.80942029761382e-05	6_cd34_vsel
CYTIP	2.17772884590538	0.417	0.257	9.27217255181278e-05	6_cd34_vsel
ZFP36	2.73123038424215	0.325	0.161	9.47764592689172e-05	6_cd34_vsel
RNF130	2.33016364710516	0.308	0.144	0.000102613273505131	6_cd34_vsel
CASP5	5.04484512499617	0.033	0.002	0.00010486809814826	6_cd34_vsel
HNRNPLL	3.56664979142998	0.108	0.023	0.000107740961811344	6_cd34_vsel
MPO	2.99140015376847	0.033	0.002	0.000110160311866933	6_cd34_vsel
EVI2B	2.76698006902567	0.292	0.137	0.000113814268343884	6_cd34_vsel
MAP3K5	2.67338112112253	0.258	0.108	0.000123353346687753	6_cd34_vsel
LINC01765	3.61614176958212	0.092	0.018	0.000133426905219809	6_cd34_vsel
AC092650.1	4.00789003822113	0.083	0.015	0.000136476217656974	6_cd34_vsel
PIK3IP1-AS1	4.41294204695762	0.117	0.027	0.000144506196017919	6_cd34_vsel
SORT1	4.25392716698234	0.117	0.027	0.000148805456454098	6_cd34_vsel
NCF4	3.41439748705113	0.158	0.047	0.000158494244453991	6_cd34_vsel
CSGALNACT1	2.85717617428314	0.308	0.151	0.000162489436009199	6_cd34_vsel
CAPZA1	2.44489668420053	0.367	0.203	0.000165060621513902	6_cd34_vsel
C17orf64	4.6074348155628	0.042	0.004	0.000181077729747082	6_cd34_vsel
SCN1B	4.69090998963652	0.042	0.004	0.000181077729747082	6_cd34_vsel
GLA	3.26026906631094	0.192	0.066	0.000188613595622192	6_cd34_vsel
GNAI3	2.6508606099456	0.35	0.194	0.000193171894294944	6_cd34_vsel
GBE1	3.00401296873966	0.208	0.076	0.000202663230923521	6_cd34_vsel
CHST15	3.34480229202478	0.15	0.043	0.00020680061281719	6_cd34_vsel
BMX	3.27506459934901	0.067	0.01	0.000209049740042824	6_cd34_vsel
PFKFB2	4.34963503132234	0.075	0.012	0.000212073210933402	6_cd34_vsel
MCL1	1.95388612414429	0.408	0.243	0.000218472595064234	6_cd34_vsel
AP001372.1	3.96352879252232	0.05	0.006	0.00023063785387597	6_cd34_vsel
ELF1	1.59254360006142	0.483	0.316	0.000236742392511092	6_cd34_vsel
S100A6	1.4233891556642	0.5	0.308	0.000239199310397351	6_cd34_vsel
RGL4	3.99497784326244	0.142	0.039	0.000242243091856942	6_cd34_vsel
KIAA1109	2.97258746123163	0.25	0.106	0.000249538873353458	6_cd34_vsel
PDE4B	2.88035996481752	0.367	0.211	0.000255056740467774	6_cd34_vsel
CKLF	2.62746909208363	0.258	0.111	0.000266950610362532	6_cd34_vsel
AC087627.1	5.77938206163742	0.025	0.001	0.000268683317909266	6_cd34_vsel
CXCL6	5.69966990855101	0.025	0.001	0.000271990055386556	6_cd34_vsel
LINC01485	5.80137696353798	0.025	0.001	0.000271990055386556	6_cd34_vsel
AL132986.1	4.7607664945571	0.025	0.001	0.000275336335791588	6_cd34_vsel
ZNF487	3.22870862435171	0.158	0.048	0.000277723667071803	6_cd34_vsel
GMFG	1.85877917605947	0.442	0.291	0.00028283646704106	6_cd34_vsel
RAPGEF2	2.16024676073269	0.333	0.171	0.000299761542634261	6_cd34_vsel
DOCK2	2.0307764868014	0.383	0.222	0.000312591676005711	6_cd34_vsel
KLF5	2.96369533561308	0.067	0.01	0.000339371936679956	6_cd34_vsel
RAP1GAP2	3.00439784006398	0.225	0.089	0.000370468999147969	6_cd34_vsel
REPS2	3.14439794019673	0.1	0.021	0.000404212482757171	6_cd34_vsel
EIF4G3	3.05546573359563	0.3	0.149	0.000405680862519891	6_cd34_vsel
RALGAPA2	2.53406833762815	0.3	0.144	0.000460949827269062	6_cd34_vsel
AC018926.2	4.28697262253915	0.05	0.006	0.000475765589556055	6_cd34_vsel
CCDC69	3.27537692998251	0.242	0.102	0.000567367661079228	6_cd34_vsel
ADAMTSL4-AS1	2.4794791447863	0.25	0.106	0.000659920693537002	6_cd34_vsel
TLR4	3.07867912338733	0.175	0.059	0.000668288784198608	6_cd34_vsel
RP2	2.8819081982164	0.192	0.068	0.000668387670349311	6_cd34_vsel
CORO2A	3.93796174823548	0.1	0.022	0.000672499612560611	6_cd34_vsel
RBPJ	2.77115183557798	0.3	0.15	0.000673017774771842	6_cd34_vsel
NR6A1	3.2015106314511	0.108	0.025	0.000706843742992381	6_cd34_vsel
SIGLEC9	4.14291953268531	0.083	0.016	0.000720108271602838	6_cd34_vsel
MSL1	3.21459979890197	0.183	0.064	0.000739471154993802	6_cd34_vsel
ITGAM	3.47040776701724	0.167	0.055	0.000758491646557762	6_cd34_vsel
CATSPERE	4.06477118604952	0.067	0.011	0.000761744464040691	6_cd34_vsel
AL021707.1	2.86519077284773	0.2	0.074	0.00076517958206236	6_cd34_vsel
GM2A	4.05142693464439	0.108	0.026	0.000804724136354346	6_cd34_vsel
KIAA0513	3.83575875983322	0.117	0.029	0.000826464602302823	6_cd34_vsel
ACTR2	1.94513698110672	0.408	0.258	0.00082863990203021	6_cd34_vsel
ARPC5	1.89564077192617	0.433	0.286	0.000850375725223884	6_cd34_vsel
SFN	6.33240365924024	0.017	0.001	0.000949664723111948	6_cd34_vsel
AC104463.2	7.39077229062964	0.017	0.001	0.000949664723111948	6_cd34_vsel
AC010746.2	6.72159639869328	0.017	0.001	0.000949664723111948	6_cd34_vsel
HS3ST5	6.02275100568452	0.017	0.001	0.000949664723111948	6_cd34_vsel
SLC28A3	6.37720922060923	0.017	0.001	0.000949664723111948	6_cd34_vsel
AL157395.1	7.52889864878877	0.017	0.001	0.000949664723111948	6_cd34_vsel
CBLIF	6.52679570450048	0.017	0.001	0.000949664723111948	6_cd34_vsel
AC007686.2	7.2643002245166	0.017	0.001	0.000949664723111948	6_cd34_vsel
AC016134.1	7.67064957479182	0.017	0.001	0.000949664723111948	6_cd34_vsel
LINC01791	7.91797219284447	0.017	0.001	0.000949664723111948	6_cd34_vsel
AC022217.2	6.11173368947834	0.017	0.001	0.000957612823183158	6_cd34_vsel
AC015914.1	4.25418718974901	0.017	0.001	0.000973703039142404	6_cd34_vsel
LINC01270	4.50840071575773	0.05	0.006	0.000979270837626069	6_cd34_vsel
RASSF3	2.94126310696196	0.283	0.139	0.00103680193176582	6_cd34_vsel
OSM	4.13127903871207	0.108	0.026	0.00106275066597266	6_cd34_vsel
FBXO38	3.37448729628278	0.117	0.03	0.00114091257083029	6_cd34_vsel
PAN3	2.04919393417422	0.417	0.271	0.00114911371541659	6_cd34_vsel
RPS6KA1	3.49343816704094	0.175	0.061	0.00120917821811221	6_cd34_vsel
AC007611.1	5.19292966217237	0.042	0.004	0.00125902966518399	6_cd34_vsel
MINDY4B	4.37920248151034	0.042	0.004	0.00130887785102804	6_cd34_vsel
OPA3	3.36874925550228	0.158	0.051	0.00133940723902081	6_cd34_vsel
AC012291.3	4.33624734894679	0.058	0.009	0.00137321663229554	6_cd34_vsel
HECA	2.67100515064783	0.333	0.188	0.00140075059743682	6_cd34_vsel
DSC2	3.87725789147177	0.108	0.027	0.00161669242715967	6_cd34_vsel
AC007613.1	3.45453848779881	0.075	0.014	0.00163962372188942	6_cd34_vsel
NFKB1	1.92034262283224	0.425	0.269	0.00167858772364392	6_cd34_vsel
HLA-E	1.25718539149119	0.517	0.366	0.00175598225652168	6_cd34_vsel
MAPKAPK2	2.60309013526109	0.275	0.132	0.00176156682236963	6_cd34_vsel
SLC37A3	3.52050297758617	0.108	0.027	0.00177207137893823	6_cd34_vsel
STK4	2.06348369386092	0.408	0.259	0.0017798946397767	6_cd34_vsel
HCLS1	2.79654432243713	0.283	0.141	0.00179297135971097	6_cd34_vsel
AC005786.3	3.96771468134726	0.083	0.017	0.00185130571759008	6_cd34_vsel
CRISP2	4.4954257066358	0.033	0.003	0.00185977520360545	6_cd34_vsel
FCGR3A	2.69535689880186	0.108	0.026	0.00190520217982514	6_cd34_vsel
RLF	2.62596219714466	0.333	0.187	0.00202095903277132	6_cd34_vsel
IFNGR1	2.66781435210184	0.267	0.127	0.00202609095998365	6_cd34_vsel
TDP2	3.9243344450392	0.133	0.039	0.00212795510901264	6_cd34_vsel
TBC1D8	3.53724470345731	0.142	0.043	0.00223169063521379	6_cd34_vsel
NCR1	4.6870733403518	0.058	0.009	0.00224453128457585	6_cd34_vsel
AC020907.3	6.26437833841877	0.025	0.002	0.00241432660419647	6_cd34_vsel
AC139149.1	5.33964781382726	0.025	0.002	0.00244054980897498	6_cd34_vsel
CEBPE	4.82392880304244	0.025	0.002	0.0024537646108485	6_cd34_vsel
PPP2R2A	2.43749700890694	0.325	0.179	0.00252781471543793	6_cd34_vsel
NIN	2.7199216026031	0.3	0.157	0.00261301684589743	6_cd34_vsel
ZSWIM6	1.83449633647307	0.392	0.234	0.0026499776865386	6_cd34_vsel
GYS1	4.06138782590865	0.067	0.011	0.00267290930003749	6_cd34_vsel
LINC01004	3.00450649027928	0.208	0.084	0.00289348773803197	6_cd34_vsel
RETN	4.70717355602959	0.133	0.039	0.00295250391759604	6_cd34_vsel
CEACAM4	4.867012482469	0.042	0.005	0.00302749635453613	6_cd34_vsel
TBC1D30	4.72635268711623	0.042	0.005	0.00307878785756785	6_cd34_vsel
BIN3	2.66884526261317	0.225	0.096	0.0030934291460647	6_cd34_vsel
NT5C2	3.09660157103905	0.267	0.13	0.00315378258503505	6_cd34_vsel
MPZL3	3.99660885176975	0.133	0.039	0.00319465642899215	6_cd34_vsel
PSTPIP2	3.05055339689122	0.158	0.052	0.00333708754372993	6_cd34_vsel
AL512343.2	4.16999584883377	0.05	0.007	0.00365388920889672	6_cd34_vsel
VAV3	2.41520547580612	0.283	0.141	0.00369706179403268	6_cd34_vsel
AL158801.2	3.50978410403026	0.058	0.009	0.00404596858580507	6_cd34_vsel
ARG1	3.983681085649	0.175	0.064	0.00438903965557854	6_cd34_vsel
UGCG	3.65952688573494	0.175	0.063	0.00449453596677928	6_cd34_vsel
KATNBL1	3.50546905763666	0.2	0.08	0.00458170698681657	6_cd34_vsel
CHD2	2.15691571223374	0.442	0.318	0.00475478049842277	6_cd34_vsel
EFNA5	3.88049309760177	0.083	0.018	0.00486642191569162	6_cd34_vsel
MYLIP	2.43580987804628	0.308	0.167	0.00487755894241706	6_cd34_vsel
AC005280.2	3.69422545704548	0.092	0.021	0.00510646826370123	6_cd34_vsel
KCNJ2	2.73642054802129	0.067	0.012	0.00513864150758842	6_cd34_vsel
ZNF646	4.64755497115342	0.067	0.012	0.00576337970550841	6_cd34_vsel
RALB	2.88137219975047	0.175	0.064	0.00576787994758705	6_cd34_vsel
AC106028.4	4.95588631116023	0.033	0.003	0.00601478017219751	6_cd34_vsel
VEPH1	3.93351698474567	0.033	0.003	0.00633027058631502	6_cd34_vsel
STAT5B	2.70514471479737	0.258	0.125	0.00648221191971581	6_cd34_vsel
AC015912.3	3.11087459785037	0.133	0.04	0.0065034042451834	6_cd34_vsel
C16orf72	2.85821358515401	0.192	0.075	0.00777510517770029	6_cd34_vsel
CSNK1D	2.61997945514634	0.267	0.133	0.00783080834631821	6_cd34_vsel
STX11	2.24844716877051	0.233	0.102	0.00803428370273196	6_cd34_vsel
ANO10	3.29713099601466	0.167	0.06	0.0089131417056128	6_cd34_vsel
ATP6V0D1	2.6787429499514	0.283	0.149	0.00930916676220251	6_cd34_vsel
PKNOX1	3.52759520905068	0.117	0.033	0.00940429482203007	6_cd34_vsel
CAMKK2	2.9832429088449	0.167	0.06	0.00942647500007735	6_cd34_vsel
MIR646HG	4.10574435399746	0.117	0.033	0.00995716895983814	6_cd34_vsel
STK3	2.92263431885668	0.175	0.065	0.0101034307855388	6_cd34_vsel
LSP1	2.3895107963061	0.275	0.141	0.0109384365177635	6_cd34_vsel
KMT2E	2.00020818415793	0.417	0.295	0.0111925170960604	6_cd34_vsel
CAB39	2.76180316597625	0.258	0.127	0.0112591047461858	6_cd34_vsel
AL162231.2	4.15757933796032	0.05	0.007	0.0113067683604165	6_cd34_vsel
CASP4	3.02363495386259	0.233	0.108	0.0116504753561787	6_cd34_vsel
ZFP36L1	2.2295107301434	0.3	0.16	0.0120146388944546	6_cd34_vsel
LAMP2	3.07925259664192	0.183	0.072	0.0126507119220505	6_cd34_vsel
IFRD1	2.64977618501399	0.292	0.158	0.0133067310086359	6_cd34_vsel
LINC00921	5.15815485083438	0.042	0.005	0.0136300976932647	6_cd34_vsel
AC136475.9	6.00322250706849	0.025	0.002	0.0140417135090636	6_cd34_vsel
EGR3	4.36556648393467	0.042	0.005	0.0140539832638112	6_cd34_vsel
CACNA1E	4.89480361879166	0.025	0.002	0.0142466373599755	6_cd34_vsel
TMBIM6	0.121013858466376	0.142	0.438	0.0142858736427347	6_cd34_vsel
AC022506.2	4.36277519171731	0.025	0.002	0.014384852147206	6_cd34_vsel
ORM1	3.42343758477526	0.042	0.005	0.0144022168698208	6_cd34_vsel
AL158211.3	4.04987321527864	0.025	0.002	0.0144544435114134	6_cd34_vsel
RILPL2	2.04365520058164	0.342	0.194	0.0144797572782385	6_cd34_vsel
LAMTOR3	2.74407711915624	0.167	0.061	0.0156234606708591	6_cd34_vsel
LINC00174	3.67454182662986	0.1	0.026	0.0156269709781723	6_cd34_vsel
KIF1B	2.62289846260574	0.217	0.094	0.0164586969222461	6_cd34_vsel
UBXN2B	3.41054307821837	0.125	0.038	0.0176500044733296	6_cd34_vsel
SIGLEC5	3.82396674030102	0.075	0.016	0.0191874037302605	6_cd34_vsel
MAP2K6	4.19996598476427	0.142	0.047	0.0192864592892973	6_cd34_vsel
AL645568.1	4.2068557280821	0.083	0.019	0.0204021984498366	6_cd34_vsel
CFAP45	3.83978502497734	0.058	0.01	0.0220531366154984	6_cd34_vsel
GTDC1	3.34755058590408	0.175	0.068	0.0224633848315484	6_cd34_vsel
DENND3	2.71367148895683	0.15	0.052	0.0231735976350299	6_cd34_vsel
QPCT	3.72943653362065	0.092	0.023	0.0233897945651471	6_cd34_vsel
GRAMD1A	3.24553897602923	0.158	0.057	0.0238741191632861	6_cd34_vsel
HIPK3	2.67460258226486	0.242	0.116	0.0244913212382384	6_cd34_vsel
MMP9	3.8654409532758	0.067	0.013	0.0251534450742532	6_cd34_vsel
WIPF1	2.26323438861706	0.3	0.17	0.0262524525938464	6_cd34_vsel
TLR6	4.68556445858897	0.042	0.005	0.0268758753906747	6_cd34_vsel
CR1	3.49121309031992	0.158	0.058	0.0271630661057642	6_cd34_vsel
MADCAM1	3.35416748781498	0.042	0.005	0.029687229111954	6_cd34_vsel
ARFGEF1	3.23908905222582	0.308	0.184	0.0316720436864333	6_cd34_vsel
TGFA	3.98404031929748	0.05	0.008	0.0319502851860831	6_cd34_vsel
CRYBG2	6.18437007521839	0.017	0.001	0.0326266511827178	6_cd34_vsel
LINC01348	6.50965532715719	0.017	0.001	0.0326266511827178	6_cd34_vsel
ADAD1	6.46555828258258	0.017	0.001	0.0326266511827178	6_cd34_vsel
LINC01513	7.02783678489238	0.017	0.001	0.0326266511827178	6_cd34_vsel
AC016583.2	5.50438812512805	0.017	0.001	0.0326266511827178	6_cd34_vsel
AL021707.5	6.0064331102815	0.017	0.001	0.0326266511827178	6_cd34_vsel
PSEN1	2.75362142987696	0.25	0.124	0.0327892877353251	6_cd34_vsel
NFE4	4.99621706067707	0.017	0.001	0.0332807446989458	6_cd34_vsel
PLBD1	3.03074385829743	0.175	0.069	0.0346195542947893	6_cd34_vsel
TNPO3	3.16344839367864	0.175	0.069	0.0352115516958558	6_cd34_vsel
GCNT1	3.18103843700348	0.083	0.02	0.0356872009500978	6_cd34_vsel
RNASEK	2.00654188275995	0.475	0.395	0.0361323131749933	6_cd34_vsel
STOX2	3.0204912343125	0.058	0.01	0.0364483812618659	6_cd34_vsel
SHROOM4	3.20582669748257	0.058	0.01	0.0375268286586221	6_cd34_vsel
SLC16A3	3.19249030043632	0.15	0.054	0.0376103339172598	6_cd34_vsel
DDX5	1.01269706911755	0.575	0.426	0.0380985523789576	6_cd34_vsel
EMB	3.98963596598531	0.225	0.107	0.0390882767694999	6_cd34_vsel
TXNRD1	2.50506242575932	0.3	0.174	0.0391257899381626	6_cd34_vsel
NPTN	2.43322744831336	0.192	0.08	0.0400123335205953	6_cd34_vsel
AC099489.3	5.22650984929082	0.033	0.004	0.0410449692095789	6_cd34_vsel
SDK1	4.48531562132519	0.033	0.004	0.0417617500345624	6_cd34_vsel
LPAR2	4.09025926322331	0.067	0.013	0.0441135318217851	6_cd34_vsel
SERPINA1	2.89805121149254	0.192	0.081	0.0449492341656133	6_cd34_vsel
TNFRSF1B	2.52692003427187	0.233	0.112	0.0464378453822505	6_cd34_vsel
TRA2A	2.1123504634787	0.35	0.224	0.0465901452062462	6_cd34_vsel
MLLT11	3.44505641678891	0.067	0.013	0.0466121373929835	6_cd34_vsel
SNX13	2.9885486870899	0.192	0.082	0.0473837298024744	6_cd34_vsel
LPGAT1	3.22237443297361	0.175	0.07	0.0483527320523318	6_cd34_vsel
AC104461.1	4.06271160430213	0.042	0.006	0.0512519575331876	6_cd34_vsel
FMNL1	2.5361379136175	0.267	0.143	0.0520082438105632	6_cd34_vsel
RCOR1	2.38733658676952	0.317	0.191	0.0526670389661449	6_cd34_vsel
AC078778.1	3.5869196593891	0.083	0.02	0.0542957300166392	6_cd34_vsel
AL606489.1	3.36794681815108	0.092	0.024	0.0546323519150145	6_cd34_vsel
LINC01703	5.81117215334102	0.025	0.002	0.0594868445461997	6_cd34_vsel
AC100763.1	5.45658206316655	0.025	0.002	0.0594868445461997	6_cd34_vsel
AL109628.2	5.24672036317386	0.025	0.002	0.0594868445461997	6_cd34_vsel
ZFR2	4.24624708694954	0.025	0.002	0.0602704000411994	6_cd34_vsel
AC007879.3	3.86664045881506	0.025	0.002	0.0607982664219315	6_cd34_vsel
AL445584.2	4.27080544132707	0.025	0.002	0.0613305708611349	6_cd34_vsel
NR3C1	2.36894550832178	0.342	0.219	0.0617436829128804	6_cd34_vsel
SLC49A4	2.65681859094862	0.192	0.082	0.0617709990944195	6_cd34_vsel
APAF1	3.17340887708778	0.15	0.055	0.0619926515442118	6_cd34_vsel
NARF	0.11182731938573	0.067	0.282	0.0738970442339256	6_cd34_vsel
IL4R	3.0764838268249	0.183	0.077	0.0746865664350714	6_cd34_vsel
WNK1	0.324997143970108	0.192	0.522	0.0767085203394314	6_cd34_vsel
AC008467.1	3.73281573606391	0.067	0.014	0.080579946377105	6_cd34_vsel
FCHO2	2.7673750015083	0.15	0.055	0.0827198569203399	6_cd34_vsel
FAM126B	3.156230279777	0.167	0.066	0.0847846026332198	6_cd34_vsel
STAG2	2.59706940901178	0.375	0.27	0.0915481269278717	6_cd34_vsel
LINC01619	1.92002913118476	0.383	0.263	0.0917221016797662	6_cd34_vsel
ANKRD22	4.88332868879552	0.033	0.004	0.0945312038998454	6_cd34_vsel
AC109597.1	4.23604326273616	0.033	0.004	0.0945312038998454	6_cd34_vsel
AC023509.3	4.62921729730163	0.033	0.004	0.0951497801943399	6_cd34_vsel
PPL	3.5362231715389	0.033	0.004	0.0960849272584827	6_cd34_vsel
AC079630.1	3.43889469380553	0.033	0.004	0.100566698001168	6_cd34_vsel
KLHL18	2.75336248339332	0.2	0.091	0.110527361685911	6_cd34_vsel
RALGPS1	3.85073180323057	0.075	0.018	0.11282471938456	6_cd34_vsel
AC092746.1	4.28737543305284	0.05	0.009	0.116389011405525	6_cd34_vsel
FAS	3.51782222329706	0.075	0.018	0.117864788334091	6_cd34_vsel
MLKL	3.18433664911277	0.117	0.037	0.126976778286436	6_cd34_vsel
PLD1	2.89064174934896	0.125	0.042	0.128862992535113	6_cd34_vsel
ITM2B	1.80897510880557	0.55	0.579	0.137953010490191	6_cd34_vsel
NDE1	2.77806893586837	0.208	0.098	0.140427528182728	6_cd34_vsel
AC005920.2	2.59378227526866	0.133	0.047	0.14523312466752	6_cd34_vsel
HRH2	3.12745729049516	0.142	0.052	0.147037315433286	6_cd34_vsel
MAP1LC3A	3.20658286595508	0.092	0.025	0.147343666043831	6_cd34_vsel
LINC02384	4.23642374242942	0.092	0.025	0.150562411149067	6_cd34_vsel
AIM2	4.41948374364255	0.042	0.006	0.153976739834481	6_cd34_vsel
NFE2	0.377486948458437	0.05	0.243	0.161681434503305	6_cd34_vsel
SOS2	2.83033949199693	0.275	0.156	0.16322336034109	6_cd34_vsel
STIM1	2.95164383313213	0.25	0.136	0.173377759877329	6_cd34_vsel
ENPP4	4.15744991471929	0.067	0.015	0.174293768779466	6_cd34_vsel
APC	3.20278747650884	0.183	0.081	0.178690824201749	6_cd34_vsel
CSDE1	0.353496468827529	0.175	0.465	0.179231055833224	6_cd34_vsel
CPEB2	2.94471706972909	0.15	0.057	0.180964328450394	6_cd34_vsel
AC040970.1	3.83294375975409	0.058	0.012	0.181044028346512	6_cd34_vsel
WASF2	0.460886085627305	0.25	0.623	0.181117385504471	6_cd34_vsel
AL355881.1	3.67684367808552	0.058	0.012	0.188873327187024	6_cd34_vsel
AC104211.1	4.24478755454358	0.025	0.002	0.201809217128074	6_cd34_vsel
AC009403.2	3.18117702886908	0.025	0.002	0.20341797686983	6_cd34_vsel
CA4	3.8563377906828	0.025	0.002	0.205038995513141	6_cd34_vsel
PIGB	4.01369195518824	0.092	0.026	0.215174058745183	6_cd34_vsel
RAF1	2.62132988544153	0.242	0.128	0.222421633666049	6_cd34_vsel
AP002381.2	3.0273343760554	0.108	0.034	0.226142073669387	6_cd34_vsel
CC2D2B	3.91446620944129	0.067	0.015	0.229290812083493	6_cd34_vsel
AFF2	4.02838710448536	0.067	0.015	0.230459650407477	6_cd34_vsel
PACSIN2	2.26058549474546	0.25	0.135	0.240422624596832	6_cd34_vsel
CAPN3	4.06069602162724	0.058	0.012	0.240842493010305	6_cd34_vsel
PGM5	3.4431570684661	0.042	0.006	0.261598379915083	6_cd34_vsel
Z99127.4	2.77496367898133	0.117	0.039	0.267208222276718	6_cd34_vsel
CWC25	2.54944162039591	0.242	0.129	0.278509661333532	6_cd34_vsel
RASSF2	2.39206321413623	0.192	0.088	0.297928527172119	6_cd34_vsel
C1RL	3.46448501272537	0.067	0.015	0.298598484002046	6_cd34_vsel
MTG2	3.74093044366857	0.092	0.026	0.299754227232726	6_cd34_vsel
PPP1R15A	1.73808730598546	0.425	0.319	0.301766162123347	6_cd34_vsel
UBE2W	2.83362243586015	0.183	0.083	0.310968537421129	6_cd34_vsel
PFKFB3	2.3438787462069	0.192	0.087	0.31832901990079	6_cd34_vsel
LIX1L-AS1	3.41134597717324	0.083	0.022	0.31975240773673	6_cd34_vsel
LPIN2	0.763598695311358	0.1	0.323	0.348762124396421	6_cd34_vsel
AC011978.2	5.85047784817327	0.017	0.001	0.349846918518039	6_cd34_vsel
PCA3	7.01238880491039	0.017	0.001	0.349846918518039	6_cd34_vsel
AL035078.1	5.87934561289705	0.017	0.001	0.349846918518039	6_cd34_vsel
NPTN-IT1	6.13929243250646	0.017	0.001	0.349846918518039	6_cd34_vsel
LINC00310	6.5081404887107	0.017	0.001	0.349846918518039	6_cd34_vsel
AC020743.2	4.98298294231918	0.017	0.001	0.351767223385238	6_cd34_vsel
LINC01435	5.1839189200145	0.017	0.001	0.351767223385238	6_cd34_vsel
AC016745.2	4.58395918205164	0.017	0.001	0.35369758251231	6_cd34_vsel
KLHL2	2.73206846039046	0.2	0.095	0.356403763046736	6_cd34_vsel
CC2D2A	4.2325672115953	0.05	0.009	0.371223044580595	6_cd34_vsel
KDM2A	2.20267644493549	0.342	0.234	0.371547955936642	6_cd34_vsel
BID	2.37642570312518	0.258	0.143	0.375107424357779	6_cd34_vsel
BCL3	2.95142158202183	0.158	0.066	0.375475904556738	6_cd34_vsel
GPR141	4.08070083718876	0.033	0.004	0.386375343364577	6_cd34_vsel
SMG7-AS1	4.36389269264539	0.033	0.004	0.388636860635363	6_cd34_vsel
AC083973.1	4.46817157318131	0.033	0.004	0.390910998627477	6_cd34_vsel
PHTF1	3.02127807609904	0.142	0.054	0.401255570005353	6_cd34_vsel
ARHGAP9	2.74797596008867	0.158	0.066	0.420169594797198	6_cd34_vsel
SLC9A8	2.56088168885643	0.167	0.071	0.437273066659516	6_cd34_vsel
PEAK3	3.37456688952522	0.058	0.012	0.44083073672807	6_cd34_vsel
PPP4R1	2.64901424501077	0.15	0.06	0.44147191340785	6_cd34_vsel
MDM4	2.49519100994447	0.25	0.14	0.451059969960098	6_cd34_vsel
SLC8A1-AS1	2.95899885787082	0.092	0.027	0.463635892153161	6_cd34_vsel
VNN3	3.45434475019241	0.083	0.023	0.469196331480519	6_cd34_vsel
SLC2A3	1.83038204995218	0.35	0.234	0.482967992371162	6_cd34_vsel
AC009133.3	3.66232003872077	0.067	0.016	0.48352884275964	6_cd34_vsel
SAMD8	2.8339745359976	0.183	0.085	0.490039945649067	6_cd34_vsel
UGGT1	3.45195834655919	0.133	0.051	0.490615098058952	6_cd34_vsel
CMTM6	2.30917089786968	0.258	0.147	0.496100379469199	6_cd34_vsel
AC010173.1	3.90729883395137	0.05	0.01	0.512980136546541	6_cd34_vsel
ZDHHC19	5.31474009385498	0.025	0.003	0.55410694901613	6_cd34_vsel
AC011379.1	4.99339185961742	0.025	0.003	0.55612920594716	6_cd34_vsel
AL691447.2	4.80231113864357	0.025	0.003	0.55612920594716	6_cd34_vsel
ZNF396	4.3447192503198	0.025	0.003	0.56019482137251	6_cd34_vsel
MAP2K3	0.547948099222803	0.167	0.439	0.59175610586444	6_cd34_vsel
VPS9D1	2.86270149215972	0.142	0.056	0.595421034814077	6_cd34_vsel
CLEC4D	3.14719093730055	0.075	0.02	0.615016176672867	6_cd34_vsel
LINC02631	3.34087024985657	0.042	0.007	0.638819911763009	6_cd34_vsel
NFAM1	3.26229320351479	0.092	0.028	0.642916058527004	6_cd34_vsel
IQSEC1	2.27383515397243	0.308	0.201	0.669072566226746	6_cd34_vsel
RBM23	2.99422055897925	0.192	0.093	0.684157165670111	6_cd34_vsel
ST8SIA4	3.02312563942794	0.183	0.086	0.700703088473134	6_cd34_vsel
TPM3	1.50735323078154	0.45	0.368	0.703697282387879	6_cd34_vsel
AC012184.1	5.14221284647336	0.033	0.005	0.704177811716062	6_cd34_vsel
SRSF12	3.26186681704143	0.033	0.005	0.721952033035597	6_cd34_vsel
SBNO1-AS1	3.5647438693305	0.05	0.01	0.73082029515573	6_cd34_vsel
CAPZA2	1.97284333510014	0.333	0.225	0.749245545272584	6_cd34_vsel
SH2B2	3.15818780657539	0.083	0.024	0.757270196001764	6_cd34_vsel
PIGU	3.59816076355283	0.058	0.013	0.759406610752163	6_cd34_vsel
KDM1B	3.42595532962886	0.108	0.037	0.766685977228176	6_cd34_vsel
MPC2	0.449201206678263	0.1	0.31	0.768024445873939	6_cd34_vsel
STK10	2.09854432185164	0.308	0.201	0.818988157121942	6_cd34_vsel
ZC3H12A	2.98116918746115	0.108	0.037	0.857054067789317	6_cd34_vsel
CNBP	0.160162478011849	0.083	0.279	0.875390190600794	6_cd34_vsel
QSOX1	2.66616354834246	0.142	0.057	0.892368792746725	6_cd34_vsel
JAML	2.32958241445257	0.225	0.12	0.915278325518703	6_cd34_vsel
RMND5A	0.374610290637694	0.05	0.22	0.916272191035491	6_cd34_vsel
TAX1BP1	0.23483512327058	0.242	0.564	0.948077692446131	6_cd34_vsel
B3GNTL1	3.31024285951417	0.117	0.042	0.987715030047327	6_cd34_vsel
PLIN5	3.09136233860304	0.042	0.007	1	6_cd34_vsel
FBXW7	2.16748014837819	0.308	0.201	1	6_cd34_vsel
RPS6KA2	2.84446595425094	0.108	0.037	1	6_cd34_vsel
MPP7	2.57694421459042	0.225	0.122	1	6_cd34_vsel
AC011092.2	3.66343016280736	0.067	0.017	1	6_cd34_vsel
UBE2D1	2.32067628920797	0.217	0.113	1	6_cd34_vsel
WBP2	0.488963574061175	0.083	0.276	1	6_cd34_vsel
FLOT1	2.51306746166227	0.192	0.094	1	6_cd34_vsel
MYO10	2.8810049371486	0.075	0.02	1	6_cd34_vsel
CT70	4.15713132224624	0.033	0.005	1	6_cd34_vsel
FCHSD2	2.06948665585035	0.267	0.158	1	6_cd34_vsel
GOLGA1	3.57774929998835	0.092	0.029	1	6_cd34_vsel
H3F3A	1.01138305378943	0.675	0.792	1	6_cd34_vsel
FGF13	4.38883174735854	0.033	0.005	1	6_cd34_vsel
AP000640.2	3.81277105716351	0.033	0.005	1	6_cd34_vsel
DNAJC5	3.09489551363577	0.133	0.053	1	6_cd34_vsel
AC008875.2	5.3076848958622	0.025	0.003	1	6_cd34_vsel
AL117335.1	4.93723154455446	0.025	0.003	1	6_cd34_vsel
PUS10	3.95780502565327	0.05	0.01	1	6_cd34_vsel
ARL11	3.73527483908886	0.05	0.01	1	6_cd34_vsel
AP003680.1	4.31656357387783	0.025	0.003	1	6_cd34_vsel
PLSCR2	4.43101766173487	0.025	0.003	1	6_cd34_vsel
CTBS	2.96630946468302	0.133	0.053	1	6_cd34_vsel
WFDC3	4.15848293002283	0.025	0.003	1	6_cd34_vsel
AL157911.1	3.30342358292416	0.025	0.003	1	6_cd34_vsel
LY96	3.45175445285823	0.117	0.043	1	6_cd34_vsel
DAD1	0.437329135002121	0.075	0.258	1	6_cd34_vsel
FNIP1	2.40164082267453	0.292	0.191	1	6_cd34_vsel
SULT1B1	3.83241023302491	0.083	0.025	1	6_cd34_vsel
FAM49A	2.16052188544344	0.2	0.101	1	6_cd34_vsel
MSRB1	2.89360495218851	0.15	0.065	1	6_cd34_vsel
BMT2	3.45286800762226	0.108	0.038	1	6_cd34_vsel
CD164	2.7163529881433	0.283	0.185	1	6_cd34_vsel
ALOX12-AS1	3.08249266041371	0.083	0.025	1	6_cd34_vsel
RESF1	2.33928769943252	0.25	0.147	1	6_cd34_vsel
ANKRD13D	2.81871256395035	0.192	0.097	1	6_cd34_vsel
C5AR2	3.52415796061226	0.05	0.011	1	6_cd34_vsel
CTSS	0.645634380561379	0.35	0.201	1	6_cd34_vsel
ZCWPW1	3.07381408296139	0.092	0.029	1	6_cd34_vsel
PIK3CG	3.02481228478069	0.15	0.065	1	6_cd34_vsel
DCAF11	0.479913968445583	0.058	0.226	1	6_cd34_vsel
CYTH4	2.95907264476955	0.125	0.049	1	6_cd34_vsel
IL18R1	3.23172763482186	0.05	0.011	1	6_cd34_vsel
DOCK11	2.67075895185356	0.217	0.119	1	6_cd34_vsel
MPZ	4.97449984181591	0.017	0.001	1	6_cd34_vsel
AC020703.1	6.22041770372751	0.017	0.001	1	6_cd34_vsel
AC099524.1	5.99041690016039	0.017	0.001	1	6_cd34_vsel
AC112496.1	5.81088562401602	0.017	0.001	1	6_cd34_vsel
LINC02062	2.80105485782008	0.1	0.034	1	6_cd34_vsel
NRXN2	5.01779253419711	0.017	0.001	1	6_cd34_vsel
AL135905.2	5.0686697152919	0.017	0.001	1	6_cd34_vsel
PLIN4	3.82139545972053	0.017	0.001	1	6_cd34_vsel
DHX34	3.16990132175597	0.133	0.054	1	6_cd34_vsel
AC007278.2	3.52454725912959	0.017	0.001	1	6_cd34_vsel
SELENOK	0.626149427533352	0.142	0.372	1	6_cd34_vsel
RNASET2	2.22753296961825	0.308	0.214	1	6_cd34_vsel
SLC2A14	5.20752875740187	0.033	0.005	1	6_cd34_vsel
PGS1	2.58807683387921	0.158	0.072	1	6_cd34_vsel
PPP4R2	2.76527416136569	0.25	0.152	1	6_cd34_vsel
AC005392.2	4.33870193974889	0.033	0.005	1	6_cd34_vsel
SH3BP2	3.21948525522875	0.108	0.039	1	6_cd34_vsel
NADK	2.88655587285367	0.142	0.06	1	6_cd34_vsel
DGLUCY	2.65809034938167	0.133	0.055	1	6_cd34_vsel
ADAM8	2.81503419934707	0.108	0.039	1	6_cd34_vsel
CDK14	2.75368681200445	0.142	0.06	1	6_cd34_vsel
CMIP	1.9282959585011	0.267	0.162	1	6_cd34_vsel
AC098829.1	2.74139456337157	0.075	0.021	1	6_cd34_vsel
AC012184.4	3.95112781334378	0.05	0.011	1	6_cd34_vsel
FBXL18	4.68442012328117	0.058	0.014	1	6_cd34_vsel
WDR26	2.72809198339445	0.358	0.285	1	6_cd34_vsel
CEBPB	2.52875260830355	0.225	0.127	1	6_cd34_vsel
TOR1AIP1	3.06254647920319	0.175	0.086	1	6_cd34_vsel
ELL2	1.92876027407245	0.283	0.183	1	6_cd34_vsel
MGRN1	2.66170848458011	0.142	0.061	1	6_cd34_vsel
EML4	2.0979941175877	0.283	0.181	1	6_cd34_vsel
ACOX1	2.38839798973832	0.1	0.035	1	6_cd34_vsel
ATP6V1F	0.15485105582954	0.05	0.205	1	6_cd34_vsel
WAC	2.01098896746013	0.367	0.293	1	6_cd34_vsel
LINC01948	4.85127456101583	0.025	0.003	1	6_cd34_vsel
TAOK3	2.31888015216346	0.317	0.221	1	6_cd34_vsel
IFI30	1.79091329531358	0.233	0.127	1	6_cd34_vsel
AC021054.1	4.17308157756446	0.05	0.011	1	6_cd34_vsel
AP3S1	3.20358606961502	0.158	0.074	1	6_cd34_vsel
CYFIP2	2.11709467668945	0.25	0.15	1	6_cd34_vsel
ACPP	2.9451952602239	0.05	0.011	1	6_cd34_vsel
HIVEP1	2.33329521642833	0.217	0.12	1	6_cd34_vsel
AL355490.2	4.88212696256235	0.033	0.005	1	6_cd34_vsel
NSUN6	3.19245105684549	0.125	0.051	1	6_cd34_vsel
PDK3	2.92246943846879	0.125	0.051	1	6_cd34_vsel
ATG16L2	2.6864697121631	0.158	0.074	1	6_cd34_vsel
TBC1D14	3.39764628909126	0.142	0.063	1	6_cd34_vsel
TNFAIP8	2.55833846095706	0.292	0.197	1	6_cd34_vsel
KIF13A	2.35032108408683	0.158	0.073	1	6_cd34_vsel
CSNK1A1	1.8305500141985	0.383	0.309	1	6_cd34_vsel
ATP5MPL	0.170419617625018	0.067	0.227	1	6_cd34_vsel
ATG2A	2.19930287543295	0.217	0.121	1	6_cd34_vsel
LINC01191	3.66375590549819	0.042	0.008	1	6_cd34_vsel
ACTB	0.561400030269767	0.725	0.766	1	6_cd34_vsel
MAP1LC3B	0.577019815662712	0.283	0.639	1	6_cd34_vsel
AL359762.1	2.93617430083835	0.042	0.008	1	6_cd34_vsel
KDM4B	2.1895441568818	0.2	0.106	1	6_cd34_vsel
AC115618.1	3.2834539507869	0.042	0.008	1	6_cd34_vsel
ZC3H15	0.302952576335611	0.067	0.229	1	6_cd34_vsel
TSC22D2	2.63662272316336	0.225	0.13	1	6_cd34_vsel
SH2D3C	2.70637397547889	0.108	0.041	1	6_cd34_vsel
DNAH17	3.33046077555882	0.075	0.023	1	6_cd34_vsel
HEATR5A	3.20310444963184	0.075	0.023	1	6_cd34_vsel
MAFF	2.8869624693259	0.125	0.052	1	6_cd34_vsel
SLC9A1	2.68327183445001	0.117	0.046	1	6_cd34_vsel
FURIN	0.384905656038513	0.033	0.169	1	6_cd34_vsel
RAD51B	2.46068158747982	0.225	0.13	1	6_cd34_vsel
TPM4	1.57490487424877	0.325	0.225	1	6_cd34_vsel
RGPD2	2.61662504641687	0.058	0.015	1	6_cd34_vsel
ABI1	2.9563757989397	0.25	0.158	1	6_cd34_vsel
IKZF1	1.97842164687158	0.325	0.232	1	6_cd34_vsel
RARA	2.6807867109028	0.158	0.075	1	6_cd34_vsel
TAGAP	2.93437695706567	0.2	0.11	1	6_cd34_vsel
AC114763.1	3.35921169373919	0.033	0.006	1	6_cd34_vsel
ZNF668	3.43692566350742	0.058	0.015	1	6_cd34_vsel
CPNE2	2.93039329116631	0.075	0.023	1	6_cd34_vsel
TNRC18	2.66132669379536	0.142	0.064	1	6_cd34_vsel
ZNF846	3.95907030444922	0.058	0.015	1	6_cd34_vsel
TRERF1	2.39505433323696	0.167	0.081	1	6_cd34_vsel
OXSR1	2.1662826348353	0.275	0.183	1	6_cd34_vsel
NRDC	2.49134843090925	0.275	0.185	1	6_cd34_vsel
PACERR	4.31058332821775	0.025	0.003	1	6_cd34_vsel
FAM209A	4.6918271837921	0.025	0.003	1	6_cd34_vsel
LINC02320	4.23119150008598	0.025	0.003	1	6_cd34_vsel
CELF6	4.18663350700874	0.025	0.003	1	6_cd34_vsel
AC009716.1	3.79128339341487	0.025	0.003	1	6_cd34_vsel
ITGB4	3.38270227161399	0.025	0.003	1	6_cd34_vsel
ECE1	2.42713506649891	0.167	0.081	1	6_cd34_vsel
FAR1	2.82688541246618	0.192	0.103	1	6_cd34_vsel
TMCC3	2.32102345677025	0.133	0.057	1	6_cd34_vsel
MACO1	0.13246357569075	0.025	0.149	1	6_cd34_vsel
PDE2A	2.81619875785999	0.125	0.053	1	6_cd34_vsel
SEMA4B	3.40966269003866	0.067	0.019	1	6_cd34_vsel
AC072022.1	5.79062945136341	0.017	0.002	1	6_cd34_vsel
AC021127.1	5.58986455223708	0.017	0.002	1	6_cd34_vsel
GSEC	5.10907269665421	0.017	0.002	1	6_cd34_vsel
PIFO	4.65475283608496	0.017	0.002	1	6_cd34_vsel
AL135905.1	4.19834019300381	0.017	0.002	1	6_cd34_vsel
TMEM119	4.6265120363614	0.017	0.002	1	6_cd34_vsel
COBL	4.21950321726332	0.017	0.002	1	6_cd34_vsel
STRAP	0.162404231668097	0.067	0.221	1	6_cd34_vsel
AL450468.2	3.90047662740669	0.017	0.002	1	6_cd34_vsel
VWA3B	3.18517531117415	0.017	0.002	1	6_cd34_vsel
CST7	2.29240871832384	0.075	0.023	1	6_cd34_vsel
USP9X	2.12598230498744	0.308	0.226	1	6_cd34_vsel
CCR3	3.24316991255406	0.042	0.009	1	6_cd34_vsel
EXOC6	1.7540596881399	0.225	0.13	1	6_cd34_vsel
EP300	2.3352050175332	0.275	0.186	1	6_cd34_vsel
IER3	1.65980395121718	0.158	0.074	1	6_cd34_vsel
HCG27	4.41743483481117	0.033	0.006	1	6_cd34_vsel
AC067930.8	4.07402773693663	0.033	0.006	1	6_cd34_vsel
NSMCE2	2.43968208269162	0.242	0.151	1	6_cd34_vsel
CACUL1	2.63453976513943	0.158	0.077	1	6_cd34_vsel
PCMTD1	0.573537590517829	0.142	0.351	1	6_cd34_vsel
PTBP3	2.55342506038002	0.217	0.129	1	6_cd34_vsel
STK17A	0.348543817984031	0.092	0.259	1	6_cd34_vsel
DDX60L	2.74935449550163	0.15	0.072	1	6_cd34_vsel
SRPK1	2.6998764961359	0.192	0.106	1	6_cd34_vsel
PPP3R1	2.11815053543207	0.358	0.299	1	6_cd34_vsel
AL645465.1	3.61160359639721	0.058	0.016	1	6_cd34_vsel
MTHFS	2.91097108969372	0.142	0.066	1	6_cd34_vsel
MON1B	2.81265170243947	0.125	0.054	1	6_cd34_vsel
NUP210L	3.37340918589609	0.042	0.009	1	6_cd34_vsel
SRSF4	0.295606054444555	0.083	0.24	1	6_cd34_vsel
PRR7-AS1	4.78034287848062	0.025	0.004	1	6_cd34_vsel
HIF1A-AS1	5.20977854139365	0.025	0.004	1	6_cd34_vsel
CHD1	1.50181354297056	0.35	0.267	1	6_cd34_vsel
PBLD	4.14770064529212	0.025	0.004	1	6_cd34_vsel
DDX6	0.493498317432227	0.1	0.271	1	6_cd34_vsel
DYRK1A	1.99824757503564	0.317	0.231	1	6_cd34_vsel
SPG11	3.07939152669471	0.15	0.074	1	6_cd34_vsel
PGD	2.43548261346665	0.15	0.072	1	6_cd34_vsel
TAF13	2.62801497113813	0.125	0.055	1	6_cd34_vsel
SLC7A5	0.148316976305303	0.042	0.171	1	6_cd34_vsel
UBE2D3-AS1	3.02091075526891	0.067	0.02	1	6_cd34_vsel
CCNH	2.37922855009247	0.275	0.189	1	6_cd34_vsel
RAB2A	1.98951964464152	0.333	0.256	1	6_cd34_vsel
POGZ	2.72320013660554	0.175	0.094	1	6_cd34_vsel
AL121603.2	3.24388803526296	0.058	0.016	1	6_cd34_vsel
SBNO2	2.95229713539596	0.133	0.062	1	6_cd34_vsel
ORAI2	2.48944502332873	0.125	0.055	1	6_cd34_vsel
RAB32	1.87619615705123	0.167	0.086	1	6_cd34_vsel
BTBD19	3.1546195549845	0.067	0.021	1	6_cd34_vsel
ARIH2	0.346969423870954	0.025	0.139	1	6_cd34_vsel
AC011603.2	2.77774302535149	0.067	0.021	1	6_cd34_vsel
ERBIN	2.1686302620068	0.308	0.236	1	6_cd34_vsel
TAGLN2	1.537787377926	0.358	0.279	1	6_cd34_vsel
ASAH1	2.16041468194929	0.292	0.21	1	6_cd34_vsel
SMPDL3B	4.10000245987904	0.033	0.006	1	6_cd34_vsel
AP2A1	0.658033256770178	0.025	0.138	1	6_cd34_vsel
TTC7B	2.15267936688895	0.058	0.016	1	6_cd34_vsel
SLC19A1	3.18348447629277	0.075	0.025	1	6_cd34_vsel
ROPN1L	4.01840680402256	0.033	0.006	1	6_cd34_vsel
C3orf62	3.04821649953284	0.067	0.021	1	6_cd34_vsel
PLXDC2	1.39242883824995	0.225	0.129	1	6_cd34_vsel
BCAS3	2.20531254575262	0.233	0.147	1	6_cd34_vsel
USP3	1.63766522879942	0.333	0.252	1	6_cd34_vsel
TRAPPC5	0.586805875634853	0.167	0.381	1	6_cd34_vsel
VSIR	2.30042075368004	0.217	0.132	1	6_cd34_vsel
ARL15	1.99816758689408	0.25	0.163	1	6_cd34_vsel
CPB2	5.02485930606775	0.025	0.004	1	6_cd34_vsel
NEIL3	3.96644058615629	0.025	0.004	1	6_cd34_vsel
MIER1	2.57428074355066	0.267	0.187	1	6_cd34_vsel
AL078644.2	2.81959158635035	0.025	0.004	1	6_cd34_vsel
LINC01271	3.03092371008138	0.025	0.004	1	6_cd34_vsel
STRADA	3.13404907277396	0.092	0.035	1	6_cd34_vsel
VPS18	3.8524666588489	0.058	0.017	1	6_cd34_vsel
AATK	3.06445182640754	0.05	0.013	1	6_cd34_vsel
TNRC6B	1.47972618457226	0.392	0.325	1	6_cd34_vsel
BCL2L15	4.32268475654135	0.017	0.002	1	6_cd34_vsel
SNORC	5.87219763649363	0.017	0.002	1	6_cd34_vsel
LINC01554	4.96978675880537	0.017	0.002	1	6_cd34_vsel
KIAA0319	5.54649760725315	0.017	0.002	1	6_cd34_vsel
LINC01277	4.73484593504677	0.017	0.002	1	6_cd34_vsel
ARHGEF35	5.95162371445798	0.017	0.002	1	6_cd34_vsel
AC090541.1	4.92850251214094	0.017	0.002	1	6_cd34_vsel
AP001266.2	4.43314919805294	0.017	0.002	1	6_cd34_vsel
C19orf18	5.01865672070746	0.017	0.002	1	6_cd34_vsel
HPD	4.10098427463245	0.017	0.002	1	6_cd34_vsel
AC007179.1	4.79402696999622	0.017	0.002	1	6_cd34_vsel
AC025280.3	4.50055537085389	0.017	0.002	1	6_cd34_vsel
AC024475.3	3.70941616080507	0.017	0.002	1	6_cd34_vsel
LSM14A	0.210213387921711	0.083	0.235	1	6_cd34_vsel
BRI3	1.29615840994157	0.308	0.211	1	6_cd34_vsel
AL118516.1	2.88619929440995	0.125	0.057	1	6_cd34_vsel
MSRB3	2.57872524529729	0.058	0.017	1	6_cd34_vsel
ASAP1-IT2	4.23787141259043	0.042	0.01	1	6_cd34_vsel
TXNL1	0.550287584819874	0.083	0.235	1	6_cd34_vsel
DISC1	2.28796430080654	0.2	0.117	1	6_cd34_vsel
IGSF6	2.28083102713869	0.158	0.082	1	6_cd34_vsel
AC093495.1	4.43189314994763	0.05	0.013	1	6_cd34_vsel
AL391832.2	3.75268456290563	0.05	0.013	1	6_cd34_vsel
ABHD3	2.69496667268992	0.125	0.057	1	6_cd34_vsel
AC080112.4	3.47146702295159	0.033	0.007	1	6_cd34_vsel
IL6R	2.34496289103636	0.158	0.083	1	6_cd34_vsel
ARHGAP25	2.65215671762869	0.167	0.09	1	6_cd34_vsel
AP3S2	3.23223843842146	0.117	0.052	1	6_cd34_vsel
NR4A2	2.07998274926724	0.283	0.203	1	6_cd34_vsel
CRISPLD2	3.38733490921351	0.067	0.022	1	6_cd34_vsel
ATP2B4	2.3791006962171	0.125	0.058	1	6_cd34_vsel
PLB1	3.08768339470041	0.083	0.031	1	6_cd34_vsel
NFKB2	2.25669026217711	0.175	0.097	1	6_cd34_vsel
NCR3LG1	4.94666405219051	0.025	0.004	1	6_cd34_vsel
LINC02158	4.70224968653678	0.025	0.004	1	6_cd34_vsel
AC026254.2	3.51698840431765	0.025	0.004	1	6_cd34_vsel
VPS8	2.6485286345501	0.192	0.113	1	6_cd34_vsel
SERPINB10	4.04477003449381	0.025	0.004	1	6_cd34_vsel
LSMEM1	4.40233994985971	0.025	0.004	1	6_cd34_vsel
LINC02193	3.52519330887413	0.025	0.004	1	6_cd34_vsel
ARHGAP26-AS1	2.99461622781616	0.075	0.027	1	6_cd34_vsel
JMJD6	2.56400737790756	0.108	0.047	1	6_cd34_vsel
GLCCI1	3.07542482160946	0.15	0.078	1	6_cd34_vsel
WWP2	2.21237954994394	0.183	0.105	1	6_cd34_vsel
KRT23	3.64582533849872	0.033	0.007	1	6_cd34_vsel
AC006116.8	3.38407403744308	0.033	0.007	1	6_cd34_vsel
ANKUB1	2.49359096238104	0.15	0.078	1	6_cd34_vsel
UBTD1	3.02995273201345	0.05	0.014	1	6_cd34_vsel
CASC4	2.37789407185181	0.15	0.078	1	6_cd34_vsel
ELL	2.09641170415598	0.15	0.077	1	6_cd34_vsel
NDST1	3.0513974484968	0.075	0.027	1	6_cd34_vsel
SUMO1	0.320253198363459	0.092	0.238	1	6_cd34_vsel
RAP1A	1.84553062247926	0.333	0.276	1	6_cd34_vsel
PIWIL4	3.39086294762144	0.042	0.01	1	6_cd34_vsel
PJA2	2.15704290979566	0.267	0.19	1	6_cd34_vsel
HNRNPC	1.73426881870301	0.392	0.349	1	6_cd34_vsel
FCER1G	1.32665459986677	0.25	0.157	1	6_cd34_vsel
ZFYVE16	2.26193743686587	0.175	0.097	1	6_cd34_vsel
ATP6V1G1	0.302176553441858	0.125	0.297	1	6_cd34_vsel
FLI1	2.1896770626451	0.2	0.121	1	6_cd34_vsel
TIMP2	2.80367799748644	0.133	0.066	1	6_cd34_vsel
DOCK4	1.5478009456587	0.2	0.113	1	6_cd34_vsel
NEDD8	0.127041080805472	0.125	0.291	1	6_cd34_vsel
PUM1	0.447169862278124	0.067	0.197	1	6_cd34_vsel
CCDC91	0.588226325699144	0.075	0.211	1	6_cd34_vsel
SP100	1.95779684832581	0.325	0.262	1	6_cd34_vsel
PPP1R12B	2.28306959018858	0.142	0.072	1	6_cd34_vsel
LAMB3	3.44030032531596	0.058	0.018	1	6_cd34_vsel
GIHCG	3.04014499138126	0.092	0.037	1	6_cd34_vsel
SEMA4D	2.1238740267208	0.233	0.155	1	6_cd34_vsel
PXT1	3.83622854563198	0.033	0.007	1	6_cd34_vsel
DNAJB11	2.84271018055482	0.125	0.06	1	6_cd34_vsel
GPR132	2.46776689270271	0.175	0.101	1	6_cd34_vsel
PNRC1	1.35358617432068	0.55	0.638	1	6_cd34_vsel
KLHL15	2.71112812237062	0.1	0.043	1	6_cd34_vsel
DDX17	0.261520260920382	0.142	0.313	1	6_cd34_vsel
PRAM1	2.44741596655773	0.133	0.066	1	6_cd34_vsel
CLN3	2.82933892452719	0.108	0.049	1	6_cd34_vsel
PTPN2	0.16320516893892	0.058	0.179	1	6_cd34_vsel
ZNF865	3.98675606860106	0.025	0.004	1	6_cd34_vsel
LINC01002	3.67315727357743	0.025	0.004	1	6_cd34_vsel
TMLHE-AS1	3.55536614430557	0.025	0.004	1	6_cd34_vsel
LBR	2.39919167214582	0.233	0.157	1	6_cd34_vsel
RNF217-AS1	4.67806804857281	0.017	0.002	1	6_cd34_vsel
AC104964.1	4.67206238114767	0.017	0.002	1	6_cd34_vsel
PLBD1-AS1	5.23398916598252	0.017	0.002	1	6_cd34_vsel
C21orf91-OT1	5.12644394505928	0.017	0.002	1	6_cd34_vsel
IGLV10-54	4.53775899731975	0.017	0.002	1	6_cd34_vsel
ARHGEF4	4.57946514903863	0.017	0.002	1	6_cd34_vsel
AC113382.1	4.91032817877101	0.017	0.002	1	6_cd34_vsel
AL034347.1	4.46695796735829	0.017	0.002	1	6_cd34_vsel
AP000944.7	4.33462342144614	0.017	0.002	1	6_cd34_vsel
AC109927.1	3.2616085043855	0.05	0.014	1	6_cd34_vsel
GIT2	2.14851708119495	0.158	0.086	1	6_cd34_vsel
AIRN	3.97387081547314	0.017	0.002	1	6_cd34_vsel
HPYR1	3.63926459165559	0.017	0.002	1	6_cd34_vsel
GNB1	1.565207973085	0.308	0.237	1	6_cd34_vsel
DCST2	3.53582241240878	0.017	0.002	1	6_cd34_vsel
AL138824.1	3.02366750350422	0.017	0.002	1	6_cd34_vsel
GNG4	3.03055347805544	0.05	0.014	1	6_cd34_vsel
AOAH	1.73970437917856	0.258	0.177	1	6_cd34_vsel
MYH9	1.79222409343877	0.308	0.24	1	6_cd34_vsel
THRAP3	0.907040228966229	0.133	0.308	1	6_cd34_vsel
TNKS	2.46918715564168	0.192	0.116	1	6_cd34_vsel
SPRED2	2.43355735791945	0.1	0.043	1	6_cd34_vsel
FCGR1B	3.65462291264952	0.042	0.011	1	6_cd34_vsel
UNC13D	2.90756901393506	0.108	0.049	1	6_cd34_vsel
SPATA5L1	3.79711122766071	0.042	0.011	1	6_cd34_vsel
HOTAIRM1	3.59713300739126	0.075	0.028	1	6_cd34_vsel
LDLR	2.29853209859691	0.167	0.094	1	6_cd34_vsel
AL022069.3	2.80710082639804	0.042	0.011	1	6_cd34_vsel
CMTM1	3.34059478600763	0.05	0.015	1	6_cd34_vsel
MYADM	2.11246498910012	0.225	0.148	1	6_cd34_vsel
CD46	2.11091158904241	0.225	0.149	1	6_cd34_vsel
ZNF674	4.20706777425176	0.033	0.007	1	6_cd34_vsel
MORF4L2	2.19556795761843	0.217	0.139	1	6_cd34_vsel
SLC51A	3.30215194246001	0.033	0.007	1	6_cd34_vsel
VPS37C	3.16845218379201	0.067	0.023	1	6_cd34_vsel
LARP4B	2.21591055725557	0.2	0.125	1	6_cd34_vsel
AGO2	0.270828989166695	0.058	0.178	1	6_cd34_vsel
TALDO1	0.693394076891884	0.3	0.611	1	6_cd34_vsel
TUBA1A	1.8628708539473	0.283	0.21	1	6_cd34_vsel
SIRPB1	3.48260089930431	0.058	0.019	1	6_cd34_vsel
IL1RN	3.25352819693501	0.092	0.039	1	6_cd34_vsel
AC006064.2	3.79532343821755	0.05	0.015	1	6_cd34_vsel
HDAC4	2.38877925160313	0.183	0.111	1	6_cd34_vsel
EEPD1	2.62842546047955	0.142	0.075	1	6_cd34_vsel
LINC02803	4.1457184055532	0.042	0.011	1	6_cd34_vsel
NIPBL	1.95252258679584	0.308	0.245	1	6_cd34_vsel
KLHL6	2.80001321817848	0.1	0.044	1	6_cd34_vsel
ZBTB1	0.17535058615247	0.067	0.188	1	6_cd34_vsel
TMEM91	2.75523538819845	0.117	0.056	1	6_cd34_vsel
AC136475.5	4.39930524082849	0.033	0.008	1	6_cd34_vsel
LRTOMT	3.79192057847454	0.033	0.008	1	6_cd34_vsel
RHOG	2.14116920387006	0.2	0.127	1	6_cd34_vsel
AC096577.1	3.60425859179783	0.033	0.008	1	6_cd34_vsel
TSG101	1.23231502395454	0.1	0.245	1	6_cd34_vsel
FLVCR1	3.16188995954036	0.05	0.015	1	6_cd34_vsel
PCF11	2.26944729956871	0.183	0.111	1	6_cd34_vsel
SDHB	0.392103653898693	0.025	0.117	1	6_cd34_vsel
CCDC88B	3.01280602597792	0.117	0.057	1	6_cd34_vsel
OLR1	2.6164885457855	0.075	0.029	1	6_cd34_vsel
MEFV	2.97867145715913	0.083	0.034	1	6_cd34_vsel
PSMA6	0.410657849611548	0.075	0.2	1	6_cd34_vsel
IL10RB	3.07655437773441	0.108	0.051	1	6_cd34_vsel
AC116366.2	3.53494943970165	0.042	0.011	1	6_cd34_vsel
SQSTM1	1.98061838358447	0.375	0.336	1	6_cd34_vsel
MFN2	3.07726823913542	0.15	0.083	1	6_cd34_vsel
MOB3A	2.34612638961865	0.158	0.09	1	6_cd34_vsel
FBXL13	3.4812680258099	0.042	0.011	1	6_cd34_vsel
AC105384.1	2.10593638994373	0.05	0.015	1	6_cd34_vsel
ERGIC1	1.96382462032791	0.167	0.096	1	6_cd34_vsel
GAPVD1	0.324163979645357	0.067	0.186	1	6_cd34_vsel
LPP	1.9075634887469	0.275	0.204	1	6_cd34_vsel
PRKCD	3.14289571788292	0.083	0.034	1	6_cd34_vsel
PRELID1	0.132368133391941	0.1	0.239	1	6_cd34_vsel
HERPUD1	1.86713656775133	0.225	0.151	1	6_cd34_vsel
MIDN	2.33585629839942	0.158	0.09	1	6_cd34_vsel
CD300LB	3.05041237767905	0.05	0.015	1	6_cd34_vsel
AREL1	2.442837628586	0.125	0.063	1	6_cd34_vsel
ISG20	0.239405101497346	0.05	0.157	1	6_cd34_vsel
KIF21B	2.92129029658701	0.067	0.024	1	6_cd34_vsel
TLE3	2.65803223072564	0.108	0.051	1	6_cd34_vsel
GABBR1	3.8158345379165	0.042	0.012	1	6_cd34_vsel
AL020997.5	4.23099891466934	0.017	0.002	1	6_cd34_vsel
FAM85B	5.63369423440446	0.017	0.002	1	6_cd34_vsel
LINC01440	4.95281933306989	0.017	0.002	1	6_cd34_vsel
PDE6H	4.43051819610662	0.017	0.002	1	6_cd34_vsel
AL121820.1	4.63406942124184	0.017	0.002	1	6_cd34_vsel
TLR10	3.48138383982754	0.033	0.008	1	6_cd34_vsel
AC011912.1	3.77127179049018	0.017	0.002	1	6_cd34_vsel
LOXL1-AS1	4.11609997301551	0.017	0.002	1	6_cd34_vsel
ZNF117	3.71440480486032	0.033	0.008	1	6_cd34_vsel
AL008729.1	4.03259592356676	0.017	0.002	1	6_cd34_vsel
RASGEF1A	3.9371834920983	0.017	0.002	1	6_cd34_vsel
LINC01888	3.30101096698	0.033	0.008	1	6_cd34_vsel
LINC00513	2.66569477312002	0.125	0.064	1	6_cd34_vsel
C1orf100	2.03437126454219	0.017	0.002	1	6_cd34_vsel
PDE3B	1.30967592038642	0.292	0.206	1	6_cd34_vsel
TBC1D1	2.21622305399065	0.167	0.097	1	6_cd34_vsel
PHF20L1	2.31390458154518	0.225	0.155	1	6_cd34_vsel
FBXO11	2.04095989588904	0.292	0.226	1	6_cd34_vsel
AL139106.1	3.92833224451329	0.025	0.005	1	6_cd34_vsel
CDC25C	3.29668880345101	0.025	0.005	1	6_cd34_vsel
WDFY4	2.75589549536019	0.092	0.04	1	6_cd34_vsel
SIAH1	2.88004380193069	0.117	0.058	1	6_cd34_vsel
TFE3	3.12175196190124	0.092	0.04	1	6_cd34_vsel
DNAJC3	2.04948423001384	0.217	0.145	1	6_cd34_vsel
IFIH1	3.05596868255241	0.1	0.046	1	6_cd34_vsel
STOM	0.84676510868284	0.15	0.324	1	6_cd34_vsel
LMTK2	2.90259315545199	0.142	0.078	1	6_cd34_vsel
GSN	2.12914548411272	0.108	0.051	1	6_cd34_vsel
DOK3	3.64077290427908	0.075	0.03	1	6_cd34_vsel
CYBB	3.02691627238146	0.175	0.107	1	6_cd34_vsel
COX7A2L	0.112833203993509	0.1	0.232	1	6_cd34_vsel
LILRB2	2.76314378657053	0.083	0.035	1	6_cd34_vsel
TESK2	3.57468022868908	0.092	0.041	1	6_cd34_vsel
MZT2A	0.165507152094176	0.033	0.126	1	6_cd34_vsel
FOSL1	2.26347704833822	0.108	0.052	1	6_cd34_vsel
AC106739.1	3.83691737620216	0.033	0.008	1	6_cd34_vsel
TAFA2	2.69874142422342	0.1	0.046	1	6_cd34_vsel
IFITM1	2.36654355872104	0.175	0.108	1	6_cd34_vsel
TTC1	1.21416967039436	0.075	0.195	1	6_cd34_vsel
MYCBP2	0.155609012888729	0.108	0.244	1	6_cd34_vsel
AL513327.1	2.82771323692674	0.033	0.008	1	6_cd34_vsel
UBE2I	0.232853559503508	0.042	0.138	1	6_cd34_vsel
IFNGR2	2.48183797131658	0.167	0.101	1	6_cd34_vsel
CTBP2	2.28491614289166	0.183	0.115	1	6_cd34_vsel
TPK1	2.32879033374024	0.125	0.065	1	6_cd34_vsel
PPHLN1	0.353809186427844	0.033	0.124	1	6_cd34_vsel
PNN	0.232896386916605	0.092	0.217	1	6_cd34_vsel
BMP2K	0.931061894436716	0.1	0.234	1	6_cd34_vsel
EIF4E	0.504161771707569	0.05	0.151	1	6_cd34_vsel
LRP10	2.44548734604768	0.275	0.222	1	6_cd34_vsel
SIRPB2	3.14340247363306	0.075	0.031	1	6_cd34_vsel
LINC02035	2.88298642254721	0.025	0.005	1	6_cd34_vsel
DNAAF4	4.46714668224054	0.025	0.005	1	6_cd34_vsel
KRAS	0.180306142134635	0.033	0.123	1	6_cd34_vsel
IFIT2	2.69902796219977	0.05	0.016	1	6_cd34_vsel
ECHDC1	2.60010180599411	0.158	0.094	1	6_cd34_vsel
RBM25	0.290342618548449	0.1	0.231	1	6_cd34_vsel
SASH3	2.76962477287624	0.1	0.048	1	6_cd34_vsel
EIF4E3	3.12775801573471	0.1	0.048	1	6_cd34_vsel
ZNF33A	2.305148582687	0.117	0.06	1	6_cd34_vsel
GALNT3	3.28661792983762	0.042	0.012	1	6_cd34_vsel
SMARCC1	0.273940285266229	0.075	0.188	1	6_cd34_vsel
SSU72	0.411525987009921	0.05	0.149	1	6_cd34_vsel
SFSWAP	0.231490124678192	0.033	0.121	1	6_cd34_vsel
PRKAR1A	2.38635090167086	0.142	0.08	1	6_cd34_vsel
SZRD1	0.323028731229059	0.025	0.107	1	6_cd34_vsel
FAM160A1	2.44147444134282	0.05	0.016	1	6_cd34_vsel
FAM53C	2.21440421599561	0.142	0.08	1	6_cd34_vsel
ZSWIM8-AS1	4.47458387932529	0.017	0.003	1	6_cd34_vsel
AC008764.2	4.16750516924385	0.017	0.003	1	6_cd34_vsel
MAP3K20-AS1	4.92529548597007	0.017	0.003	1	6_cd34_vsel
AC087672.2	4.5431388048807	0.017	0.003	1	6_cd34_vsel
LINC00239	4.72091791874386	0.017	0.003	1	6_cd34_vsel
ASH1L	1.68986287015641	0.275	0.216	1	6_cd34_vsel
LINC01095	3.62015445065674	0.017	0.003	1	6_cd34_vsel
GABRR2	3.73088674039331	0.017	0.003	1	6_cd34_vsel
NAV2	4.16332033580858	0.017	0.003	1	6_cd34_vsel
CLEC9A	3.71154388601083	0.017	0.003	1	6_cd34_vsel
DNAH9	4.47554808448213	0.017	0.003	1	6_cd34_vsel
RHEB	0.236817109326102	0.058	0.16	1	6_cd34_vsel
DGKD	2.02696483848848	0.183	0.117	1	6_cd34_vsel
LMNB1-DT	3.44027195457567	0.017	0.003	1	6_cd34_vsel
MAP3K20	2.81512980982707	0.133	0.074	1	6_cd34_vsel
NINJ2	1.3560511302199	0.05	0.148	1	6_cd34_vsel
AC015871.7	3.00363042963979	0.058	0.021	1	6_cd34_vsel
BTG1	0.663553132935421	0.492	0.414	1	6_cd34_vsel
TNFAIP2	2.82383469359245	0.117	0.061	1	6_cd34_vsel
ZXDC	0.598848680107156	0.008	0.076	1	6_cd34_vsel
UPB1	3.57894403467323	0.033	0.009	1	6_cd34_vsel
DERL1	0.341001670886167	0.033	0.12	1	6_cd34_vsel
AC008440.2	4.55134414479734	0.025	0.005	1	6_cd34_vsel
ARID1B	0.171373452813789	0.108	0.234	1	6_cd34_vsel
LINC02680	3.61261577927056	0.025	0.005	1	6_cd34_vsel
ZNF586	3.11799803494739	0.092	0.043	1	6_cd34_vsel
SRSF5	1.13998899654302	0.383	0.348	1	6_cd34_vsel
AC010168.1	3.23898566275324	0.025	0.005	1	6_cd34_vsel
LAPTM4A	0.523514747941839	0.033	0.119	1	6_cd34_vsel
EVI5	2.33249166243669	0.167	0.103	1	6_cd34_vsel
SUB1	0.224009262960809	0.167	0.326	1	6_cd34_vsel
TMEM50A	0.806056049101614	0.092	0.213	1	6_cd34_vsel
JADE1	2.7768631916624	0.092	0.043	1	6_cd34_vsel
XRN1	0.437180752448583	0.083	0.197	1	6_cd34_vsel
HSP90B1	0.643031912518144	0.083	0.197	1	6_cd34_vsel
SLC38A2	1.35350992207107	0.308	0.253	1	6_cd34_vsel
ERCC1	2.08945707047267	0.167	0.104	1	6_cd34_vsel
ARHGAP30	2.22990206929744	0.2	0.138	1	6_cd34_vsel
ANAPC5	0.284840415853845	0.033	0.117	1	6_cd34_vsel
DNTTIP1	2.83612120271859	0.083	0.038	1	6_cd34_vsel
TRANK1	2.81170163171062	0.092	0.043	1	6_cd34_vsel
ANKRD12	1.31008514747053	0.325	0.271	1	6_cd34_vsel
ILF3	0.155658080450481	0.075	0.183	1	6_cd34_vsel
BOD1L1	1.92269873375749	0.242	0.182	1	6_cd34_vsel
OAZ2	1.44994990889596	0.092	0.213	1	6_cd34_vsel
HSPA4	0.137459957260011	0.025	0.103	1	6_cd34_vsel
ACTR1A	0.235839125182679	0.025	0.102	1	6_cd34_vsel
KLF13	0.542023785161687	0.067	0.17	1	6_cd34_vsel
GOLGA7	0.228999256220137	0.025	0.102	1	6_cd34_vsel
OGA	2.22756335951364	0.208	0.147	1	6_cd34_vsel
ETNK1	0.197766765636903	0.025	0.102	1	6_cd34_vsel
PSMA1	0.640040548375898	0.083	0.198	1	6_cd34_vsel
RSF1	0.260127086226142	0.067	0.167	1	6_cd34_vsel
TULP2	2.60848807557471	0.067	0.027	1	6_cd34_vsel
ERG	2.51492312293376	0.083	0.038	1	6_cd34_vsel
AC083799.1	4.25711516793732	0.025	0.006	1	6_cd34_vsel
POC1B	0.253595979894963	0.025	0.101	1	6_cd34_vsel
HERC1	0.19468421100105	0.15	0.294	1	6_cd34_vsel
PCBP2	0.990586716571296	0.108	0.238	1	6_cd34_vsel
TSPAN2	2.44235055524516	0.058	0.022	1	6_cd34_vsel
PSMB8	0.385324068105458	0.058	0.156	1	6_cd34_vsel
DOP1B	2.80650263810797	0.083	0.038	1	6_cd34_vsel
FIP1L1	0.235232511848306	0.025	0.101	1	6_cd34_vsel
SLC15A4	3.6175314567847	0.075	0.033	1	6_cd34_vsel
MLXIP	0.251087402132442	0.025	0.101	1	6_cd34_vsel
NHSL2	2.6954588213395	0.067	0.027	1	6_cd34_vsel
ZNF267	2.61714017746704	0.142	0.083	1	6_cd34_vsel
C5orf56	2.3609153551876	0.1	0.05	1	6_cd34_vsel
KANSL1L	2.45171083290046	0.108	0.056	1	6_cd34_vsel
CCDC18	2.63860068053995	0.117	0.063	1	6_cd34_vsel
REL	1.7317036990096	0.283	0.23	1	6_cd34_vsel
MPZL1	2.54962480708423	0.058	0.022	1	6_cd34_vsel
AL627309.5	4.31336272183569	0.017	0.003	1	6_cd34_vsel
AC009228.1	5.12082694349904	0.017	0.003	1	6_cd34_vsel
CATIP-AS1	4.89165355321633	0.017	0.003	1	6_cd34_vsel
C5orf47	5.18412506542493	0.017	0.003	1	6_cd34_vsel
AC016405.3	4.73524217342266	0.017	0.003	1	6_cd34_vsel
TMEM272	4.60200480674385	0.017	0.003	1	6_cd34_vsel
LINC00578	4.18268258902816	0.017	0.003	1	6_cd34_vsel
DSCC1	3.70986721621897	0.017	0.003	1	6_cd34_vsel
AL355490.1	4.60900564781617	0.017	0.003	1	6_cd34_vsel
AC127070.1	4.36837060944072	0.017	0.003	1	6_cd34_vsel
IL27	4.02585633956326	0.017	0.003	1	6_cd34_vsel
CDH26	4.07362933087325	0.017	0.003	1	6_cd34_vsel
SH3D21	3.37592787402232	0.017	0.003	1	6_cd34_vsel
PLEKHA6	3.26478128909511	0.017	0.003	1	6_cd34_vsel
POLQ	2.79390246661363	0.017	0.003	1	6_cd34_vsel
INSL3	3.22564405238273	0.017	0.003	1	6_cd34_vsel
MED25	1.11221227504766	0.033	0.114	1	6_cd34_vsel
LRMP	2.35173413469495	0.15	0.091	1	6_cd34_vsel
EHMT1	0.4090623794396	0.058	0.154	1	6_cd34_vsel
RNF11	1.11351639244698	0.125	0.265	1	6_cd34_vsel
AADACL2-AS1	2.90490641443633	0.017	0.003	1	6_cd34_vsel
SMIM27	3.22828227280845	0.092	0.045	1	6_cd34_vsel
MTF1	3.13403393466158	0.083	0.039	1	6_cd34_vsel
YWHAQ	0.310690085317145	0.083	0.193	1	6_cd34_vsel
APTR	2.62085900329806	0.042	0.013	1	6_cd34_vsel
SHLD1	0.46378563628555	0.025	0.099	1	6_cd34_vsel
RLIM	2.30089096146782	0.192	0.133	1	6_cd34_vsel
NOTCH2	2.64096490180988	0.142	0.085	1	6_cd34_vsel
UBE2A	0.862255430550186	0.042	0.125	1	6_cd34_vsel
AIG1	3.03083215859971	0.05	0.018	1	6_cd34_vsel
TMEM248	0.169716515945767	0.025	0.098	1	6_cd34_vsel
HIF1A	1.90464009257313	0.267	0.212	1	6_cd34_vsel
CPSF7	2.52520675536981	0.117	0.064	1	6_cd34_vsel
INKA2	2.5639287234807	0.075	0.033	1	6_cd34_vsel
JAK3	2.45092907831238	0.125	0.071	1	6_cd34_vsel
CCDC170	3.84780502696335	0.042	0.014	1	6_cd34_vsel
PNPLA1	3.45841016296281	0.025	0.006	1	6_cd34_vsel
DDIAS	3.67305448390745	0.025	0.006	1	6_cd34_vsel
MRVI1-AS1	3.16852173818676	0.025	0.006	1	6_cd34_vsel
RAMP2	4.54280518618926	0.7	0.038	2.7332387140285e-154	10_cd34_vsel
RNASE1	5.39130796955084	0.488	0.019	1.58084316781194e-133	10_cd34_vsel
IFI27	3.82394482917044	0.863	0.075	2.51691316594199e-130	10_cd34_vsel
SOX18	4.68897228307118	0.525	0.026	3.09187833030725e-123	10_cd34_vsel
SPARC	5.38296228747021	0.438	0.019	3.6800634099022e-110	10_cd34_vsel
CAV1	3.72008417033539	0.713	0.059	1.27813586154864e-107	10_cd34_vsel
IFITM3	4.22590379411057	0.787	0.083	7.49813725282476e-104	10_cd34_vsel
TM4SF1	4.98964506320184	0.388	0.016	9.31380687306709e-101	10_cd34_vsel
S100A16	3.97284675062039	0.488	0.028	3.84076822348785e-98	10_cd34_vsel
H19	3.47533039763629	0.775	0.078	6.68700527946681e-97	10_cd34_vsel
GNG11	2.96141745570125	0.85	0.096	1.83057897880394e-96	10_cd34_vsel
CSRP2	5.17187379497347	0.388	0.018	1.1189311354274e-91	10_cd34_vsel
CAVIN1	4.56288333956583	0.5	0.035	3.57821612084687e-87	10_cd34_vsel
CRIP2	4.71951449907267	0.45	0.029	1.3707813411131e-83	10_cd34_vsel
CCL2	5.33928685997605	0.275	0.009	1.26842053397418e-80	10_cd34_vsel
ID3	3.96315539785352	0.588	0.058	4.2492598639905e-76	10_cd34_vsel
NNMT	3.9465417059833	0.438	0.031	6.64621682589792e-74	10_cd34_vsel
ID1	4.2163812723352	0.6	0.063	1.15087468986048e-73	10_cd34_vsel
CLDN5	4.66296868420837	0.4	0.027	6.1956515393983e-72	10_cd34_vsel
CLDN11	6.34177856679906	0.175	0.004	8.22093327287162e-70	10_cd34_vsel
TINAGL1	4.88383377027567	0.225	0.007	7.24956589291229e-69	10_cd34_vsel
PART1	4.70968088655576	0.35	0.021	1.68769984838731e-67	10_cd34_vsel
ACVRL1	4.72528290936171	0.275	0.012	2.76697791394859e-65	10_cd34_vsel
HYAL2	5.29158987274222	0.362	0.024	2.33394806054819e-64	10_cd34_vsel
IGFBP7	5.28276817155286	0.4	0.031	8.9702822171588e-63	10_cd34_vsel
CPE	5.73803261650254	0.2	0.006	1.33961165789083e-62	10_cd34_vsel
EMP2	6.09149743261329	0.175	0.004	2.22135581710569e-62	10_cd34_vsel
COL4A1	3.80996231147812	0.4	0.031	3.07846546986224e-61	10_cd34_vsel
ECSCR	4.18825050144596	0.362	0.025	3.96939306232323e-61	10_cd34_vsel
RHOB	3.60452984117424	0.55	0.063	1.55673789750727e-59	10_cd34_vsel
SLC9A3R2	3.83102712034508	0.35	0.025	7.45272167434917e-57	10_cd34_vsel
SPARCL1	4.50300278020813	0.325	0.022	7.48961639711607e-56	10_cd34_vsel
IGF2	2.46665449312708	0.65	0.095	6.32876159499763e-54	10_cd34_vsel
MEOX2	3.1494205380613	0.438	0.042	5.18535733863719e-53	10_cd34_vsel
EFEMP1	11.1050078261934	0.062	0	7.56666065052831e-51	10_cd34_vsel
TYMS	5.76866398019623	0.325	0.026	3.97825549834153e-50	10_cd34_vsel
COL4A2	3.27526685045901	0.375	0.032	4.53651952999159e-50	10_cd34_vsel
BGN	7.19797590699504	0.088	0.001	5.97398011385527e-49	10_cd34_vsel
PDLIM4	4.68188728171087	0.2	0.009	3.44981036049742e-48	10_cd34_vsel
RAMP3	4.75247920563603	0.188	0.008	3.69797930697489e-47	10_cd34_vsel
MGP	8.14023358968632	0.138	0.004	4.88943110144229e-47	10_cd34_vsel
SNCG	4.51019131524025	0.2	0.009	6.31439149117475e-47	10_cd34_vsel
RASIP1	4.3144089266502	0.238	0.013	1.0121997378998e-46	10_cd34_vsel
STMN1	3.88986532985151	0.675	0.137	1.3609727049956e-46	10_cd34_vsel
CLEC3B	5.98160766291791	0.125	0.003	2.49596598080109e-46	10_cd34_vsel
SELENOW	3.13730267942796	0.713	0.151	2.78211194723335e-46	10_cd34_vsel
LGALS1	3.57958874145995	0.75	0.17	3.14999191909576e-46	10_cd34_vsel
LARP6	5.2889865932643	0.162	0.006	5.1780515579644e-46	10_cd34_vsel
CAVIN3	3.52628444549725	0.338	0.029	2.9398826908067e-45	10_cd34_vsel
ADIRF	6.27161393232669	0.1	0.002	6.63727185568565e-45	10_cd34_vsel
CDCA5	7.03514877863429	0.125	0.003	4.78955093120987e-44	10_cd34_vsel
EGFL7	1.54173362631928	0.537	0.075	1.56775663001101e-43	10_cd34_vsel
APLNR	5.89011350309781	0.15	0.005	8.33095980996015e-43	10_cd34_vsel
COL3A1	5.65860338351928	0.15	0.005	8.88454882051576e-43	10_cd34_vsel
PLK2	3.72896146726755	0.438	0.055	3.05433124346251e-42	10_cd34_vsel
VIM	2.88253302734194	0.95	0.403	9.26388584231877e-42	10_cd34_vsel
ASS1	9.28567858009275	0.062	0	1.36093154849635e-41	10_cd34_vsel
RSPO3	3.95539262862612	0.25	0.017	1.41824033315707e-41	10_cd34_vsel
MDK	4.80382148208633	0.288	0.023	1.4225982148083e-41	10_cd34_vsel
PTMS	3.79888841858169	0.588	0.109	2.22934659768475e-41	10_cd34_vsel
TMSB10	2.96072397544019	0.963	0.454	7.14582839761561e-40	10_cd34_vsel
TFPI2	3.85157997991974	0.325	0.031	1.66830656659843e-39	10_cd34_vsel
PTMA	2.62457404794011	0.95	0.483	1.77910759364804e-38	10_cd34_vsel
UBE2C	5.30959119042587	0.2	0.011	2.30522092598829e-38	10_cd34_vsel
SOX17	4.45101456376871	0.238	0.017	1.14998884063989e-37	10_cd34_vsel
CRIM1-DT	3.85605907512399	0.138	0.005	1.59594992048054e-37	10_cd34_vsel
RPL36	2.39084112035951	0.975	0.455	7.08233904535405e-37	10_cd34_vsel
PALM	4.48212639299176	0.138	0.005	2.91303727425883e-36	10_cd34_vsel
COX7A1	3.96009042085448	0.162	0.008	1.2099165228723e-35	10_cd34_vsel
RHOC	3.54159788067899	0.375	0.046	2.2396948435661e-35	10_cd34_vsel
PDLIM1	3.46890786768159	0.362	0.043	2.45042690240904e-35	10_cd34_vsel
BMP4	7.80346097313055	0.062	0.001	5.71201459958257e-35	10_cd34_vsel
ANKRD1	5.81154042966859	0.075	0.001	8.11576416198008e-35	10_cd34_vsel
JAM2	3.46418686614897	0.25	0.02	9.18803992254518e-35	10_cd34_vsel
ADAM15	4.88906706794093	0.225	0.017	2.60597937780989e-34	10_cd34_vsel
C1orf115	4.86083953530765	0.175	0.01	4.32128200532565e-34	10_cd34_vsel
NPDC1	4.19386091318387	0.312	0.034	1.20733111188985e-33	10_cd34_vsel
FN1	3.89736319018611	0.275	0.026	2.26344610271765e-33	10_cd34_vsel
DSTN	3.41829544525281	0.6	0.141	6.6339785455924e-33	10_cd34_vsel
TMEM88	3.76784113928986	0.212	0.015	1.45126426310987e-32	10_cd34_vsel
RPS28	2.06550084300921	0.988	0.551	3.04317278911441e-32	10_cd34_vsel
GAPDH	2.52848126830085	0.9	0.434	3.11374971760804e-32	10_cd34_vsel
PCAT19	3.5382385539997	0.212	0.016	7.21694110059128e-32	10_cd34_vsel
MTUS1	3.36915366926237	0.3	0.032	8.96229107811735e-32	10_cd34_vsel
ADRB1	4.30326099943493	0.212	0.016	9.84590064114128e-32	10_cd34_vsel
SERPINH1	3.96181405581716	0.188	0.012	1.16537288362968e-30	10_cd34_vsel
RGS5	3.71558094087368	0.175	0.011	1.42730330434608e-30	10_cd34_vsel
CDC42EP5	3.82663660281187	0.188	0.012	1.80218839056078e-30	10_cd34_vsel
NRN1	2.81013550164324	0.3	0.033	2.12422638953997e-30	10_cd34_vsel
RPL26	1.85575784951033	1	0.514	6.63621495243166e-30	10_cd34_vsel
CRTAC1	10.6087342554477	0.038	0	2.05083391995063e-29	10_cd34_vsel
DCN	10.2285894492005	0.038	0	2.05083391995063e-29	10_cd34_vsel
KANK3	2.89685745689647	0.3	0.034	2.80068678463785e-29	10_cd34_vsel
RPLP1	1.88959018248632	1	0.68	2.98696299685733e-29	10_cd34_vsel
NQO1	4.75865982707579	0.175	0.011	4.22426841750526e-29	10_cd34_vsel
FSTL1	4.15913776632846	0.188	0.013	4.37616650167618e-29	10_cd34_vsel
DSCR8	4.15810978030073	0.15	0.008	7.43222502661535e-29	10_cd34_vsel
RPS19	2.04506390861281	0.975	0.532	7.84373848829997e-29	10_cd34_vsel
BST2	3.69745105812563	0.562	0.137	1.51415209702953e-28	10_cd34_vsel
TK1	5.58676928360867	0.238	0.023	1.68894512537435e-28	10_cd34_vsel
EPHB4	4.97657558847907	0.138	0.007	1.72216120261962e-28	10_cd34_vsel
ANXA2	2.90960269692136	0.588	0.148	5.33729043727261e-28	10_cd34_vsel
LSR	4.0406994555235	0.175	0.012	1.23858614048527e-27	10_cd34_vsel
PPIA	2.69268946522429	0.8	0.354	1.43837910707125e-27	10_cd34_vsel
RPL15	1.78748880606857	0.975	0.535	6.37612571552276e-27	10_cd34_vsel
RPL13A	2.01759646958501	0.912	0.449	2.33282710190515e-26	10_cd34_vsel
RPS23	1.82371926474047	0.975	0.498	2.38470851622951e-26	10_cd34_vsel
RPL27A	2.12592420511652	0.9	0.465	3.03287907382537e-26	10_cd34_vsel
CALM1	2.51250185997106	0.85	0.432	3.0417790163327e-26	10_cd34_vsel
TNFRSF4	4.98903259383872	0.162	0.011	3.58762090524669e-26	10_cd34_vsel
RPL14	1.84359477809795	0.938	0.496	4.37936523713006e-26	10_cd34_vsel
RGS3	4.20682427580525	0.238	0.024	5.46226506590188e-26	10_cd34_vsel
TCIM	2.37649894666197	0.288	0.034	5.54868713752849e-26	10_cd34_vsel
RPL41	1.84106621010334	0.975	0.764	8.88788662463579e-26	10_cd34_vsel
RPS8	1.79276407243599	0.988	0.57	1.12319923912095e-25	10_cd34_vsel
VCAM1	5.74154677875846	0.075	0.002	1.17574020837e-25	10_cd34_vsel
CX3CL1	5.6188434652057	0.075	0.002	1.20283048001307e-25	10_cd34_vsel
CNN3	2.80289898508546	0.3	0.038	1.98826157873946e-25	10_cd34_vsel
RPLP0	2.10072000282292	0.875	0.468	2.69162670813233e-25	10_cd34_vsel
RPL37	1.84681811308305	0.938	0.487	2.8103369094121e-25	10_cd34_vsel
RPL37A	2.14703980043898	0.875	0.441	5.69043496771528e-25	10_cd34_vsel
LMCD1	3.80411086115326	0.225	0.022	5.82992854966951e-25	10_cd34_vsel
TPT1	1.64788013532882	1	0.865	7.83795732390973e-25	10_cd34_vsel
NUSAP1	3.95217069991415	0.238	0.025	7.94195164761794e-25	10_cd34_vsel
PHLDA3	5.30768348682574	0.088	0.003	9.27182737880733e-25	10_cd34_vsel
SULF1	5.34104489448449	0.088	0.003	9.63221620463579e-25	10_cd34_vsel
RPLP2	1.75736868013899	0.963	0.616	1.48812840743283e-24	10_cd34_vsel
S100A13	3.07061334170675	0.275	0.033	1.71249434514734e-24	10_cd34_vsel
C1orf54	3.68728774865117	0.225	0.023	2.05994117079833e-24	10_cd34_vsel
RPS18	1.65887642287404	1	0.572	2.07194995766657e-24	10_cd34_vsel
AC132217.1	4.23569810385715	0.138	0.008	2.92300552443947e-24	10_cd34_vsel
GDF15	4.93932022187349	0.212	0.021	2.99495083854468e-24	10_cd34_vsel
FERMT2	3.23801701845038	0.2	0.018	3.46693397629863e-24	10_cd34_vsel
RPL23A	1.79917079086239	0.925	0.465	5.62294307823545e-24	10_cd34_vsel
RPS13	1.70851159645261	0.975	0.526	7.33628326751719e-24	10_cd34_vsel
S100A10	2.74393818022681	0.762	0.322	8.77929431741006e-24	10_cd34_vsel
S100A6	2.13629550851389	0.812	0.303	1.37262077330857e-23	10_cd34_vsel
BCAR1	4.52568916173842	0.138	0.008	1.39728550728398e-23	10_cd34_vsel
SERF2	1.907233875242	0.912	0.868	1.41881508540148e-23	10_cd34_vsel
IDO1	3.34236903586498	0.262	0.032	1.4485739656624e-23	10_cd34_vsel
IL32	3.41119909529375	0.537	0.145	2.54890805275212e-23	10_cd34_vsel
RPS12	1.65304629258838	0.988	0.804	4.18357695011225e-23	10_cd34_vsel
RPS15	1.74669036902141	0.975	0.662	6.11765808870468e-23	10_cd34_vsel
CYYR1	2.80742533062373	0.225	0.023	6.55413228770962e-23	10_cd34_vsel
RPS14	1.66111543920678	0.988	0.648	7.24136203269451e-23	10_cd34_vsel
RPS29	1.75037667056189	0.9	0.452	7.95069167420678e-23	10_cd34_vsel
CDK1	5.48728351976267	0.1	0.004	1.25414308223943e-22	10_cd34_vsel
CLU	3.52641089340856	0.212	0.022	1.51938973926012e-22	10_cd34_vsel
RPL36A	1.92845452817355	0.875	0.439	1.77655587048186e-22	10_cd34_vsel
RPL22	1.94603481126877	0.875	0.434	2.33584757199154e-22	10_cd34_vsel
ERH	3.18566482917721	0.512	0.135	2.5933460551803e-22	10_cd34_vsel
NME2	2.66396952390408	0.713	0.298	3.84506002137412e-22	10_cd34_vsel
RPS25	1.8316656275829	0.925	0.532	4.70052038103949e-22	10_cd34_vsel
FAM167B	3.32265253256831	0.15	0.011	4.79412837583316e-22	10_cd34_vsel
RPL24	1.8749723231063	0.9	0.525	1.16154865249396e-21	10_cd34_vsel
RPL23	1.98804020500613	0.838	0.389	1.39522398538444e-21	10_cd34_vsel
RPS3	1.6219295560448	0.975	0.628	1.95512756601942e-21	10_cd34_vsel
RPL7A	1.72731582193518	0.95	0.563	3.96160774077004e-21	10_cd34_vsel
SCARA3	8.78922055335178	0.038	0	4.741311277246e-21	10_cd34_vsel
AC244153.1	7.01553773603224	0.05	0.001	4.75347903461704e-21	10_cd34_vsel
ZNF660	5.76195583452273	0.05	0.001	5.10364012505047e-21	10_cd34_vsel
ESAM	3.47108685398127	0.188	0.018	8.83214601849699e-21	10_cd34_vsel
ATP5MC2	2.41895880828978	0.738	0.321	1.33738135623428e-20	10_cd34_vsel
SNHG7	2.81046414124878	0.562	0.169	1.34252962759376e-20	10_cd34_vsel
RPL34	1.59132991891238	0.95	0.504	1.5285411679195e-20	10_cd34_vsel
AURKB	4.1704494160828	0.125	0.008	1.63527386011394e-20	10_cd34_vsel
HIST1H1B	4.69818825463142	0.15	0.012	1.72502161261483e-20	10_cd34_vsel
ACTG1	2.24621996368044	0.787	0.393	1.76793236866059e-20	10_cd34_vsel
TCEAL9	2.95667418914268	0.238	0.029	2.03900069289513e-20	10_cd34_vsel
PPDPF	2.88253627739604	0.725	0.356	2.06355632916839e-20	10_cd34_vsel
RPL28	1.53647908823165	0.975	0.64	2.19011404333467e-20	10_cd34_vsel
CCDC85B	2.77191207718844	0.537	0.159	2.57643245320692e-20	10_cd34_vsel
MXRA7	4.22309842072912	0.212	0.024	3.14135547651575e-20	10_cd34_vsel
RPS24	1.61712154626524	0.963	0.644	3.29980759489955e-20	10_cd34_vsel
C17orf58	4.62244964479688	0.112	0.006	3.45232091442936e-20	10_cd34_vsel
RPS16	1.65129457296132	0.9	0.455	4.29921171468207e-20	10_cd34_vsel
EEF1A1	1.53248945107301	1	0.635	4.68327589030277e-20	10_cd34_vsel
ELN	7.34166602870282	0.075	0.003	6.30069975424244e-20	10_cd34_vsel
CAV2	2.68849750036068	0.212	0.024	9.03579938995622e-20	10_cd34_vsel
CAVIN2	1.94190433294961	0.238	0.03	9.17924705064132e-20	10_cd34_vsel
RPL35	2.00684687605981	0.825	0.444	1.60603842200249e-19	10_cd34_vsel
RPL32	1.54107701244022	0.963	0.627	1.97678100016555e-19	10_cd34_vsel
ATOX1	3.33531949126739	0.425	0.101	3.14393779110861e-19	10_cd34_vsel
SEPTIN10	3.35557712206711	0.15	0.012	3.14834899492572e-19	10_cd34_vsel
HMGB1	2.90383470819474	0.738	0.389	3.29786034787625e-19	10_cd34_vsel
VEGFC	4.54570829953018	0.112	0.007	7.92734454695785e-19	10_cd34_vsel
COPRS	4.1961146468221	0.175	0.017	8.37291302895932e-19	10_cd34_vsel
RPL11	1.47074898795187	0.975	0.636	9.68115880111817e-19	10_cd34_vsel
FAU	1.58109331896405	0.938	0.642	1.0648344448167e-18	10_cd34_vsel
BEX3	2.56164465005632	0.362	0.071	1.11377337738115e-18	10_cd34_vsel
RND2	8.06055989422821	0.025	0	1.12772556900372e-18	10_cd34_vsel
FBXO17	8.37155150958453	0.025	0	1.12772556900372e-18	10_cd34_vsel
AC004540.2	4.12183120697052	0.112	0.007	1.13542017670348e-18	10_cd34_vsel
FKBP1A	2.94042627402738	0.462	0.122	1.63052131557921e-18	10_cd34_vsel
CNRIP1	4.04812305893979	0.138	0.011	1.9335308643571e-18	10_cd34_vsel
MYL12B	2.67077519866897	0.738	0.417	2.88611219762789e-18	10_cd34_vsel
ARL2	3.0701426333484	0.288	0.047	3.11614242178066e-18	10_cd34_vsel
SEM1	3.24884811779948	0.425	0.105	3.41259367364771e-18	10_cd34_vsel
RPS21	1.7085804630551	0.85	0.434	3.43507784004615e-18	10_cd34_vsel
RPS7	1.49218312494799	0.938	0.538	3.92772686665257e-18	10_cd34_vsel
NR2F2	2.92020311384336	0.162	0.015	4.25798342589955e-18	10_cd34_vsel
RPL30	1.38126143276415	0.988	0.648	8.72021562192465e-18	10_cd34_vsel
LMO2	3.30407053125008	0.425	0.109	1.30670660291241e-17	10_cd34_vsel
PRSS23	4.0090279372662	0.125	0.009	1.31207754283554e-17	10_cd34_vsel
HSBP1	3.18016011050881	0.4	0.096	3.53333163207882e-17	10_cd34_vsel
HOMER3	3.55877592656641	0.212	0.027	3.92113939736991e-17	10_cd34_vsel
RPL10	1.33621301393754	0.988	0.65	5.85102522933514e-17	10_cd34_vsel
YWHAH	2.72922640726803	0.412	0.103	5.92873945899717e-17	10_cd34_vsel
RND3	3.54670982148799	0.138	0.011	5.96985122943137e-17	10_cd34_vsel
TMSB4X	1.29005639830524	0.975	0.534	6.34108276551583e-17	10_cd34_vsel
RPS4X	1.41909339987033	0.95	0.613	6.97936720100069e-17	10_cd34_vsel
IGFBP4	3.20548537453266	0.188	0.021	7.39997136579613e-17	10_cd34_vsel
PALMD	2.29253191510811	0.238	0.033	8.68235096809576e-17	10_cd34_vsel
PBK	3.64304883578243	0.112	0.008	9.29490388910195e-17	10_cd34_vsel
RPL8	1.60762939667955	0.9	0.596	9.54381467891739e-17	10_cd34_vsel
RPL21	1.62004671445239	0.912	0.741	1.19428947628289e-16	10_cd34_vsel
CFI	6.64121084446172	0.062	0.002	1.27786172540224e-16	10_cd34_vsel
RPS15A	1.42050795247437	0.95	0.638	1.42334515271639e-16	10_cd34_vsel
RPL18A	1.33603370526608	0.963	0.626	2.17919472254048e-16	10_cd34_vsel
RRAS	3.07776652648529	0.288	0.051	2.51818575223624e-16	10_cd34_vsel
FOXM1	5.48059491162567	0.088	0.005	2.74639656725271e-16	10_cd34_vsel
RPL18	1.33762414645849	0.963	0.567	3.01336182984881e-16	10_cd34_vsel
TPM2	4.22700857369778	0.125	0.01	3.55758474352172e-16	10_cd34_vsel
RPL38	1.9143536069969	0.8	0.437	4.23740070877692e-16	10_cd34_vsel
SPP1	7.70664429882378	0.038	0.001	4.98766906582085e-16	10_cd34_vsel
NUPR1	7.03359267254914	0.038	0.001	4.98766906582085e-16	10_cd34_vsel
MT1M	6.55528581844512	0.038	0.001	5.06295624526717e-16	10_cd34_vsel
SULT1E1	6.15669849359238	0.038	0.001	5.21691754190074e-16	10_cd34_vsel
MT1E	6.22077901084926	0.075	0.003	6.37099368843995e-16	10_cd34_vsel
NDUFC1	3.27033180577151	0.375	0.09	6.60821955177352e-16	10_cd34_vsel
RPL17	1.54047827710522	0.887	0.502	9.23219251349429e-16	10_cd34_vsel
RPS20	2.04390728949433	0.75	0.409	1.03480829905331e-15	10_cd34_vsel
RPL35A	1.72217028748801	0.875	0.621	1.12617443997023e-15	10_cd34_vsel
PECAM1	3.17292445902364	0.45	0.131	1.3621430505918e-15	10_cd34_vsel
RPS2	1.39706962811133	0.95	0.695	1.46364278801492e-15	10_cd34_vsel
HMGN2	3.39589876405311	0.6	0.266	1.54997589184194e-15	10_cd34_vsel
RPL29	1.4248440454471	0.912	0.597	1.68280495490275e-15	10_cd34_vsel
RPL31	2.43518911524669	0.688	0.351	1.85874876086184e-15	10_cd34_vsel
RAI14	3.70948104945996	0.138	0.012	1.90139697601205e-15	10_cd34_vsel
HSD17B2	2.4701657880436	0.212	0.029	1.93624880732339e-15	10_cd34_vsel
NCAPG	3.79343945107373	0.138	0.012	2.05393727615525e-15	10_cd34_vsel
RPL13	1.18805628848452	1	0.719	2.05541612952531e-15	10_cd34_vsel
TMEM258	2.91977196217879	0.475	0.149	2.24032714958805e-15	10_cd34_vsel
BX284668.5	4.06135138687301	0.188	0.024	2.48196703779674e-15	10_cd34_vsel
VAT1	4.08500484867087	0.175	0.021	2.55317330893221e-15	10_cd34_vsel
ZWINT	4.76410545145712	0.138	0.013	2.95773192904811e-15	10_cd34_vsel
SRP14	2.44849905203147	0.738	0.496	3.25132166076731e-15	10_cd34_vsel
TPM4	2.36180517874151	0.575	0.221	3.40600037654373e-15	10_cd34_vsel
PLPP3	3.91928903367975	0.138	0.013	3.7475952081363e-15	10_cd34_vsel
RACK1	1.38857799168002	0.887	0.473	3.97259320115679e-15	10_cd34_vsel
PRXL2A	3.51433764687006	0.188	0.024	4.36970673890291e-15	10_cd34_vsel
CKS1B	3.8176748553519	0.288	0.056	4.46624641275434e-15	10_cd34_vsel
RPS5	1.33496310832277	0.9	0.505	4.94016003797731e-15	10_cd34_vsel
RPL19	1.41912300421165	0.938	0.572	6.07595435966829e-15	10_cd34_vsel
STXBP6	2.49764439224	0.238	0.037	8.03917246978744e-15	10_cd34_vsel
GJA1	3.97895005832397	0.075	0.004	8.5440032656533e-15	10_cd34_vsel
PLAAT3	3.62655258264477	0.262	0.046	9.92815913838163e-15	10_cd34_vsel
IL33	2.68549093960308	0.15	0.015	1.36203941594494e-14	10_cd34_vsel
RPL39	1.45202487844511	0.887	0.519	2.06698754103436e-14	10_cd34_vsel
RPS27A	1.28730362258704	0.938	0.576	2.12872944202686e-14	10_cd34_vsel
EIF1	1.51540761026872	0.95	0.871	2.46313994068445e-14	10_cd34_vsel
PCLAF	4.2471407431014	0.188	0.025	2.66537631688129e-14	10_cd34_vsel
FSCN1	2.97520850738796	0.225	0.035	2.67687690481943e-14	10_cd34_vsel
MRPS18C	3.4038963580838	0.288	0.057	3.08542272127238e-14	10_cd34_vsel
RPS27	1.31288420807083	0.9	0.52	3.45792235726716e-14	10_cd34_vsel
VWF	4.12420853173897	0.138	0.014	3.85527963440378e-14	10_cd34_vsel
RPL9	1.33952692358458	0.912	0.519	4.20173280999163e-14	10_cd34_vsel
RPL27	1.71860156241718	0.762	0.408	5.06154721929629e-14	10_cd34_vsel
TUBB	3.08210139046195	0.5	0.178	5.50149273277244e-14	10_cd34_vsel
PPP1R14B	2.95592489824873	0.388	0.105	6.47928313706513e-14	10_cd34_vsel
SKA2	3.67321180593289	0.275	0.053	8.09927643711548e-14	10_cd34_vsel
PON2	4.49969167421395	0.125	0.011	8.56262456470748e-14	10_cd34_vsel
FCN3	4.45796366983369	0.062	0.003	1.04240575670392e-13	10_cd34_vsel
MT2A	4.09715120190427	0.362	0.094	1.30631728663262e-13	10_cd34_vsel
KIF11	3.90263014207697	0.125	0.011	1.35684657988099e-13	10_cd34_vsel
PPFIA3	6.56402159682032	0.05	0.002	2.1052593947026e-13	10_cd34_vsel
MCAM	4.10824895277418	0.112	0.009	2.49413212917445e-13	10_cd34_vsel
POC1A	5.11788860409362	0.088	0.006	2.70726735703499e-13	10_cd34_vsel
FCGR2B	3.48011937420598	0.2	0.03	2.87605812769146e-13	10_cd34_vsel
C2CD4B	3.75842982125851	0.112	0.009	2.95692601764406e-13	10_cd34_vsel
RPS6	1.42146739750432	0.875	0.511	3.07621737476325e-13	10_cd34_vsel
UQCRB	2.29096470270599	0.688	0.407	3.80872467965138e-13	10_cd34_vsel
RAB13	3.59609855370432	0.238	0.042	7.07147222555863e-13	10_cd34_vsel
RPL6	1.40159998195983	0.887	0.573	9.43629311608597e-13	10_cd34_vsel
AC009244.2	6.91640733936665	0.038	0.001	1.1426770979104e-12	10_cd34_vsel
KCNT2	5.54211039823536	0.038	0.001	1.18609302248569e-12	10_cd34_vsel
MTLN	3.95289552848642	0.15	0.018	1.1932690667999e-12	10_cd34_vsel
DDAH2	3.01131886093089	0.3	0.066	1.24527371194289e-12	10_cd34_vsel
NDN	4.19727580012181	0.088	0.006	1.32392544221207e-12	10_cd34_vsel
HOXB7	4.23844672072407	0.088	0.006	1.43115711021855e-12	10_cd34_vsel
SELENOH	2.85210584966376	0.512	0.196	1.44199649001558e-12	10_cd34_vsel
DIPK2B	4.06445116349268	0.138	0.015	1.60546637265321e-12	10_cd34_vsel
TMA7	2.36171510171391	0.65	0.361	2.17538740647377e-12	10_cd34_vsel
YBX1	1.77453300937666	0.8	0.745	2.43957333684361e-12	10_cd34_vsel
PEA15	3.36093307512159	0.2	0.031	3.06949358847768e-12	10_cd34_vsel
PROCR	4.93183025541816	0.112	0.01	3.13194487806903e-12	10_cd34_vsel
RPS3A	1.07093421061436	0.95	0.609	3.32961451468225e-12	10_cd34_vsel
UBE2T	3.53363179680024	0.125	0.012	3.56272898867864e-12	10_cd34_vsel
HMGN1	2.42940265562253	0.525	0.209	3.63579551202538e-12	10_cd34_vsel
EPAS1	2.40417985275004	0.262	0.051	3.92301548054219e-12	10_cd34_vsel
RPS11	1.47359343958608	0.838	0.58	3.94772406155486e-12	10_cd34_vsel
NFIB	2.33672150091147	0.188	0.027	4.18201999448831e-12	10_cd34_vsel
SNRPF	3.34853194076167	0.388	0.114	5.14916934687852e-12	10_cd34_vsel
HDGFL3	3.43014609439792	0.175	0.025	6.25998918502127e-12	10_cd34_vsel
ANXA3	2.31457828617351	0.225	0.038	7.52805655997576e-12	10_cd34_vsel
MYL12A	1.97675631175047	0.675	0.392	8.4347056276474e-12	10_cd34_vsel
BOK	4.13919764003202	0.05	0.002	1.03420023648075e-11	10_cd34_vsel
BRI3	1.96435184995943	0.537	0.208	1.4412491146165e-11	10_cd34_vsel
RPL3	1.3452122530603	0.863	0.532	1.52767172595695e-11	10_cd34_vsel
TUBA1B	3.20548363162473	0.537	0.237	1.61693787973796e-11	10_cd34_vsel
RGS16	5.20990786007469	0.162	0.022	1.75780534250125e-11	10_cd34_vsel
SULT1C4	3.94630329774892	0.1	0.008	1.81195428340103e-11	10_cd34_vsel
SERTAD1	3.34148697581333	0.35	0.096	2.0968655312617e-11	10_cd34_vsel
YWHAE	2.76458503921855	0.525	0.217	2.20890278583484e-11	10_cd34_vsel
RPS26	2.54846237215413	0.65	0.399	2.28722021081687e-11	10_cd34_vsel
HES1	1.71816085288378	0.212	0.035	2.34089440309643e-11	10_cd34_vsel
HIST1H4C	3.64788430779695	0.438	0.156	2.39349490170914e-11	10_cd34_vsel
MRAS	3.76605864036509	0.125	0.013	2.49546006619099e-11	10_cd34_vsel
PRR19	8.53998203299233	0.025	0	3.27356803235107e-11	10_cd34_vsel
ARSE	7.2193815138153	0.025	0	3.27356803235107e-11	10_cd34_vsel
AL358075.2	7.48862279313122	0.025	0	3.32887899188648e-11	10_cd34_vsel
GALR3	7.41282680655783	0.025	0	3.32887899188648e-11	10_cd34_vsel
TCEAL7	6.84751676976796	0.025	0	3.32887899188648e-11	10_cd34_vsel
MMP1	5.83973508457804	0.025	0	3.38511030821005e-11	10_cd34_vsel
LINC01836	5.61279700586113	0.025	0	3.38511030821005e-11	10_cd34_vsel
DIPK1B	3.03486545231925	0.175	0.026	4.82496134549865e-11	10_cd34_vsel
CDKN1C	2.31862348776576	0.275	0.059	5.00951544783246e-11	10_cd34_vsel
PCBD1	3.58989160677755	0.162	0.023	5.15135467821771e-11	10_cd34_vsel
HMGB2	3.17756952726641	0.438	0.157	5.59415086389454e-11	10_cd34_vsel
RMI2	4.73689454757238	0.125	0.014	6.20715149832371e-11	10_cd34_vsel
RPL12	1.39295298837125	0.85	0.608	6.39597206060381e-11	10_cd34_vsel
NTHL1	3.20812115761032	0.175	0.026	6.46136722088697e-11	10_cd34_vsel
FAM107A	3.62992801685874	0.088	0.007	6.64124541218438e-11	10_cd34_vsel
RHOA	2.22838818967338	0.625	0.332	8.19520058919293e-11	10_cd34_vsel
RBP5	4.44143753495222	0.075	0.005	8.23667705288479e-11	10_cd34_vsel
FCSK	3.92158184148842	0.112	0.011	8.60814202746396e-11	10_cd34_vsel
RPL5	1.23617345581238	0.863	0.502	8.87459414137622e-11	10_cd34_vsel
TCEAL3	4.18774414085459	0.112	0.011	9.20625938260645e-11	10_cd34_vsel
NXN	3.95705550011823	0.112	0.011	9.96246443694223e-11	10_cd34_vsel
ECRG4	5.19146603764894	0.062	0.003	1.25751301771682e-10	10_cd34_vsel
MARCKSL1	2.66580326764002	0.438	0.151	1.40648287941489e-10	10_cd34_vsel
RPL10A	1.3567271772045	0.8	0.427	1.5525428903999e-10	10_cd34_vsel
EDF1	2.5055084163196	0.6	0.311	1.75766553025231e-10	10_cd34_vsel
RPS17	1.92262128965382	0.675	0.388	1.98403413768065e-10	10_cd34_vsel
TTLL10	5.83537155175066	0.05	0.002	2.1175993841156e-10	10_cd34_vsel
MRPL51	3.13183099406145	0.362	0.108	2.15533032784181e-10	10_cd34_vsel
ANXA5	2.38675209944277	0.4	0.125	2.38792664952842e-10	10_cd34_vsel
CLTA	2.36074162393623	0.462	0.17	2.65578828721909e-10	10_cd34_vsel
ARHGEF39	5.69932414369801	0.038	0.001	2.96311652431422e-10	10_cd34_vsel
RPS9	1.18106706776435	0.912	0.589	3.08668464641628e-10	10_cd34_vsel
TRIM47	4.29817255086478	0.075	0.005	3.21906629406404e-10	10_cd34_vsel
RAD51AP1	4.07478555678207	0.075	0.005	3.42012235296654e-10	10_cd34_vsel
LINC00221	3.32235904917425	0.075	0.005	3.88127612742838e-10	10_cd34_vsel
GPRC5D-AS1	4.89073094472353	0.088	0.007	4.78415682953657e-10	10_cd34_vsel
GALE	3.41308163943001	0.088	0.007	6.33301138942428e-10	10_cd34_vsel
SPATS2L	3.28770002206106	0.125	0.015	6.38143395593023e-10	10_cd34_vsel
MMP28	4.21193390665055	0.1	0.009	6.48638918702639e-10	10_cd34_vsel
HIST1H2AJ	5.40922372314548	0.062	0.004	7.73307077383773e-10	10_cd34_vsel
TNS2	4.70161828090656	0.062	0.004	8.13585005604185e-10	10_cd34_vsel
DTL	4.49344334613923	0.062	0.004	8.5051580491376e-10	10_cd34_vsel
BET1	3.16715039123366	0.175	0.028	8.88186119601345e-10	10_cd34_vsel
TM4SF18	4.00557812700472	0.062	0.004	9.11906143200298e-10	10_cd34_vsel
SPTSSA	4.04389808017729	0.175	0.029	1.20081626178364e-09	10_cd34_vsel
COL15A1	3.89174524432571	0.1	0.01	1.3559742341724e-09	10_cd34_vsel
BIRC5	3.47395640014364	0.188	0.032	1.40003030116214e-09	10_cd34_vsel
SLC25A4	4.12167411630574	0.088	0.007	1.44431907800857e-09	10_cd34_vsel
COA3	2.98641587711364	0.225	0.046	1.58106860375477e-09	10_cd34_vsel
JCAD	3.30562366537291	0.125	0.015	1.63317323794906e-09	10_cd34_vsel
CFL1	1.67673247296264	0.675	0.382	1.66280594477905e-09	10_cd34_vsel
GTSE1	2.89918133241248	0.112	0.012	1.81803786679739e-09	10_cd34_vsel
MAGED2	2.89767591976544	0.275	0.067	1.84866085932846e-09	10_cd34_vsel
CCNA2	3.86701619774099	0.125	0.015	2.29557766342129e-09	10_cd34_vsel
BMX	2.6488674626988	0.1	0.01	2.31075322121726e-09	10_cd34_vsel
CLIC1	1.9454135006544	0.575	0.283	2.6362818191173e-09	10_cd34_vsel
PLA1A	4.98520278681637	0.05	0.002	2.90198394337636e-09	10_cd34_vsel
NOSTRIN	3.16184417159698	0.138	0.018	2.92689656459616e-09	10_cd34_vsel
FGF2	4.6113202196798	0.05	0.002	3.15142017394373e-09	10_cd34_vsel
EPS8L1	4.50629977150972	0.05	0.002	3.19898345413273e-09	10_cd34_vsel
LINC01807	4.46174919536064	0.05	0.002	3.22302893851718e-09	10_cd34_vsel
PPIC	4.50246449827545	0.05	0.002	3.27165398904634e-09	10_cd34_vsel
GRASP	2.76655148436439	0.262	0.062	3.60514406521241e-09	10_cd34_vsel
LAMA5	3.66937291967151	0.088	0.008	3.89243356586077e-09	10_cd34_vsel
APCDD1	4.74737517727625	0.062	0.004	4.50428615576314e-09	10_cd34_vsel
FOXF1	4.27003140847829	0.062	0.004	4.58618503633962e-09	10_cd34_vsel
FDPS	2.92696931291337	0.312	0.087	5.0926448348448e-09	10_cd34_vsel
LINC02587	3.50311884200707	0.062	0.004	5.26460702850265e-09	10_cd34_vsel
ATP5PF	2.59245870712494	0.55	0.276	5.77105732362941e-09	10_cd34_vsel
CD34	2.9853615595597	0.162	0.026	5.98812067573687e-09	10_cd34_vsel
MMRN1	2.3699206171694	0.162	0.025	6.15662823086837e-09	10_cd34_vsel
TCF4	2.13738425167171	0.3	0.079	6.42310751147488e-09	10_cd34_vsel
FAM92A	3.83855534011412	0.1	0.01	6.48586709964115e-09	10_cd34_vsel
TPI1	2.2697406550717	0.5	0.223	6.55104695020864e-09	10_cd34_vsel
LAMA4	3.28096353072488	0.112	0.013	6.58741553293007e-09	10_cd34_vsel
RANBP1	2.83388196567472	0.338	0.101	7.44533827848769e-09	10_cd34_vsel
NDUFB2	2.61255925178351	0.462	0.195	7.99370889102058e-09	10_cd34_vsel
MRPL33	3.07740649922193	0.325	0.096	8.13385207760138e-09	10_cd34_vsel
COPS9	2.69966397575301	0.388	0.137	8.62393029485624e-09	10_cd34_vsel
PARVB	2.62746544278241	0.25	0.057	8.86822235936541e-09	10_cd34_vsel
RPSA	1.28792961890309	0.787	0.489	8.92488937604225e-09	10_cd34_vsel
IGF1	2.82157774340579	0.138	0.019	9.17747714272194e-09	10_cd34_vsel
SNHG29	1.99977661763867	0.65	0.416	1.02562632609885e-08	10_cd34_vsel
MYL6	1.34668629600569	0.8	0.86	1.06844203912992e-08	10_cd34_vsel
TCF15	1.94104144029409	0.138	0.019	1.15551387741581e-08	10_cd34_vsel
H2AFZ	2.91754014414682	0.525	0.272	1.28823542019286e-08	10_cd34_vsel
POLR2L	2.58994845999502	0.488	0.218	1.47125523661407e-08	10_cd34_vsel
TXNIP	2.41895253157149	0.6	0.315	1.60978328111023e-08	10_cd34_vsel
SDHD	3.01653260990631	0.25	0.06	1.79104135662356e-08	10_cd34_vsel
NPNT	5.60352846148883	0.038	0.001	1.84220006794995e-08	10_cd34_vsel
AC104031.1	5.10062236630575	0.038	0.001	1.89401289597803e-08	10_cd34_vsel
CD151	3.69165906965527	0.138	0.02	1.91542128423261e-08	10_cd34_vsel
NDUFA8	3.08951719198406	0.262	0.066	1.93886085572729e-08	10_cd34_vsel
LYSMD1	4.48696260740987	0.038	0.001	1.94725549053821e-08	10_cd34_vsel
UQCRQ	2.75284814406228	0.388	0.137	1.96061997418991e-08	10_cd34_vsel
NDUFB11	2.38178034025042	0.525	0.26	2.22888788336861e-08	10_cd34_vsel
RAB3C	4.35073509703659	0.062	0.004	2.2442591589203e-08	10_cd34_vsel
GIMAP7	3.01803053718319	0.375	0.132	2.52538958120622e-08	10_cd34_vsel
MALL	4.68574305111807	0.05	0.003	2.8390281703371e-08	10_cd34_vsel
DOC2B	4.30260767402702	0.05	0.003	3.08540343849252e-08	10_cd34_vsel
GSTP1	1.90875751503028	0.55	0.259	3.20356123614614e-08	10_cd34_vsel
NOP10	2.5499477891058	0.438	0.176	3.29101387134196e-08	10_cd34_vsel
LINC01116	3.81024807156733	0.075	0.006	3.8168714983007e-08	10_cd34_vsel
HSPE1	2.63499480772754	0.375	0.127	3.95657763799806e-08	10_cd34_vsel
SELP	3.93409949934169	0.088	0.008	4.40819169701812e-08	10_cd34_vsel
FAM114A1	4.01225220682328	0.088	0.008	4.42623750096541e-08	10_cd34_vsel
ANAPC11	3.06968567446258	0.388	0.144	4.6943870732093e-08	10_cd34_vsel
COX6C	2.33955776029045	0.5	0.235	4.80369944053169e-08	10_cd34_vsel
PIR	4.14414426924238	0.1	0.011	4.99815521862107e-08	10_cd34_vsel
PFN1	1.75283514524651	0.662	0.428	5.08130115929245e-08	10_cd34_vsel
DUT	3.07373334328996	0.312	0.095	6.4293931194224e-08	10_cd34_vsel
GJA5	9.39868032824857	0.013	0	7.02986314107094e-08	10_cd34_vsel
DCST1-AS1	9.32568024107634	0.013	0	7.02986314107094e-08	10_cd34_vsel
SERTAD4	8.51182499503848	0.013	0	7.02986314107094e-08	10_cd34_vsel
LINC02608	7.75758947609698	0.013	0	7.02986314107094e-08	10_cd34_vsel
OR2T33	8.72114972695067	0.013	0	7.02986314107094e-08	10_cd34_vsel
GDF7	7.86800157293576	0.013	0	7.02986314107094e-08	10_cd34_vsel
FNDC4	8.08799739984262	0.013	0	7.02986314107094e-08	10_cd34_vsel
NPHP1	9.54534342492603	0.013	0	7.02986314107094e-08	10_cd34_vsel
FRZB	7.78938946620941	0.013	0	7.02986314107094e-08	10_cd34_vsel
AC098820.2	9.54534342492603	0.013	0	7.02986314107094e-08	10_cd34_vsel
COL8A1	7.11852789238992	0.013	0	7.02986314107094e-08	10_cd34_vsel
NECTIN3-AS1	9.70907487559145	0.013	0	7.02986314107094e-08	10_cd34_vsel
ALG1L	7.1618358947734	0.013	0	7.02986314107094e-08	10_cd34_vsel
ADRA2C	7.98382698524354	0.013	0	7.02986314107094e-08	10_cd34_vsel
AC093879.1	9.64726536642781	0.013	0	7.02986314107094e-08	10_cd34_vsel
AC093722.1	9.22219296228635	0.013	0	7.02986314107094e-08	10_cd34_vsel
LINC02434	8.93247016473591	0.013	0	7.02986314107094e-08	10_cd34_vsel
PCDHB13	9.07845052458283	0.013	0	7.02986314107094e-08	10_cd34_vsel
AL157373.2	8.78397737231516	0.013	0	7.02986314107094e-08	10_cd34_vsel
AL357052.1	9.54534342492603	0.013	0	7.02986314107094e-08	10_cd34_vsel
AL359715.3	7.66977843174633	0.013	0	7.02986314107094e-08	10_cd34_vsel
MRAP2	9.33376277392999	0.013	0	7.02986314107094e-08	10_cd34_vsel
STEAP1	7.89103767922629	0.013	0	7.02986314107094e-08	10_cd34_vsel
AF131215.7	7.72502323613325	0.013	0	7.02986314107094e-08	10_cd34_vsel
SFRP1	9.33376277392999	0.013	0	7.02986314107094e-08	10_cd34_vsel
SNAI2	9.22219296228635	0.013	0	7.02986314107094e-08	10_cd34_vsel
AC069133.1	9.54534342492603	0.013	0	7.02986314107094e-08	10_cd34_vsel
AC083967.1	9.6457058171848	0.013	0	7.02986314107094e-08	10_cd34_vsel
SBSPON	9.70907487559145	0.013	0	7.02986314107094e-08	10_cd34_vsel
PGM5-AS1	9.33376277392999	0.013	0	7.02986314107094e-08	10_cd34_vsel
AL512590.3	7.98382698524354	0.013	0	7.02986314107094e-08	10_cd34_vsel
PTGES	8.86242461490114	0.013	0	7.02986314107094e-08	10_cd34_vsel
CYSRT1	7.1618358947734	0.013	0	7.02986314107094e-08	10_cd34_vsel
AL139819.1	9.54534342492603	0.013	0	7.02986314107094e-08	10_cd34_vsel
LINC02547	9.32085592789063	0.013	0	7.02986314107094e-08	10_cd34_vsel
LRP4	9.20017258655966	0.013	0	7.02986314107094e-08	10_cd34_vsel
AP002770.1	9.57644736727919	0.013	0	7.02986314107094e-08	10_cd34_vsel
SLCO2B1	8.78397737231516	0.013	0	7.02986314107094e-08	10_cd34_vsel
AC005342.1	8.86242461490114	0.013	0	7.02986314107094e-08	10_cd34_vsel
RERGL	7.98382698524354	0.013	0	7.02986314107094e-08	10_cd34_vsel
AC025154.2	9.25674595947527	0.013	0	7.02986314107094e-08	10_cd34_vsel
AQP5	7.11852789238992	0.013	0	7.02986314107094e-08	10_cd34_vsel
AC068790.5	9.83274546337137	0.013	0	7.02986314107094e-08	10_cd34_vsel
AC068787.5	9.54534342492603	0.013	0	7.02986314107094e-08	10_cd34_vsel
ATP11AUN	9.54534342492603	0.013	0	7.02986314107094e-08	10_cd34_vsel
AL512791.1	8.88904524053109	0.013	0	7.02986314107094e-08	10_cd34_vsel
AC022613.1	7.98382698524354	0.013	0	7.02986314107094e-08	10_cd34_vsel
AC068870.1	9.20017258655966	0.013	0	7.02986314107094e-08	10_cd34_vsel
BNC1	7.2038978080199	0.013	0	7.02986314107094e-08	10_cd34_vsel
AC024337.2	7.2038978080199	0.013	0	7.02986314107094e-08	10_cd34_vsel
AC135048.3	8.04170961893332	0.013	0	7.02986314107094e-08	10_cd34_vsel
CDH16	7.98382698524354	0.013	0	7.02986314107094e-08	10_cd34_vsel
HCCAT5	9.09701478431435	0.013	0	7.02986314107094e-08	10_cd34_vsel
AC133919.1	9.5434245659751	0.013	0	7.02986314107094e-08	10_cd34_vsel
AC025627.1	8.72114972695067	0.013	0	7.02986314107094e-08	10_cd34_vsel
[truncated: 94,291 more rows]
