# Supplementary material for: scRNA-seq revealed transcriptional signatures of human umbilical cord primitive stem cells and their germ lineage origin regulated by imprinted genes
Source: Sci Rep. 2024 Nov 26;14:29264. doi: 10.1038/s41598-024-79810-4 (PMC11589151; doi:10.1038/s41598-024-79810-4)
Supplement: Supplementary file 9 — Supplementary Information 9. [file 41598_2024_79810_MOESM10_ESM.xlsx]

## Sheet: Arkusz1
Table S1. Quality control parameters of libraries.
L.p.	Sample_ID	Cell-Type	Quality - Tapestation	Concentration of undiluted library (nM)	Concentration of undiluted library (ng/µL)
1	AC133_HSC	AC133+Lin-CD45+	OK	173.666	42.9234
2	AC133_VSEL	AC133+Lin-CD45-	OK	196.07	48.4608
3	CD34_HSC	CD34+Lin-CD45+	OK	261.133	64.5416
4	CD34_VSEL	CD34+Lin-CD45-	OK	163.509	40.413
