# Supplementary material for: scRNA-seq revealed transcriptional signatures of human umbilical cord primitive stem cells and their germ lineage origin regulated by imprinted genes
Source: Sci Rep. 2024 Nov 26;14:29264. doi: 10.1038/s41598-024-79810-4 (PMC11589151; doi:10.1038/s41598-024-79810-4)
Supplement: Supplementary file 10 — Supplementary Information 10. [file 41598_2024_79810_MOESM11_ESM.xlsx]

## Sheet: Arkusz1
Table S2. Basic statistics regarding sequencing of prepared libraries.
Sample_ID	Cell-Type	Estimated number of cells	Mean reads per cell	Median genes per cell	Median UMI counts per cell
AC133_HSC	AC133+Lin-CD45+	5862	15235	2066	4963
AC133_VSEL	AC133+Lin-CD45-	3706	29098	457	5858
CD34_HSC	CD34+Lin-CD45+	6811	12467	1613	3374
CD34_VSEL	CD34+Lin-CD45-	1592	47101	1794	5788
